# Supplementary material for: Fibroblasts generate topographical cues that steer cancer cell migration
Source: Sci Adv. 2023 Aug 16;9(33):eade2120. doi: 10.1126/sciadv.ade2120 (PMC10431708; doi:10.1126/sciadv.ade2120)
Supplement: Supplementary file 2 — Tables S1 and S2 [file sciadv.ade2120_tables_s1_and_s2.zip]

Archive with 2 entries (2 files):
- ade2120_Table_S1.xlsx
- ade2120_Table_S2.xlsx
