# Supplementary material for: Fibroblasts generate topographical cues that steer cancer cell migration
Source: Sci Adv. 2023 Aug 16;9(33):eade2120. doi: 10.1126/sciadv.ade2120 (PMC10431708; doi:10.1126/sciadv.ade2120)
Supplement: Supplementary file 2 — Tables S1 and S2 [file sciadv.ade2120_tables_s1_and_s2.zip › ade2120_Table_S1.xlsx]

## Sheet: Results
In in green, protein absent in PBS samples and present in both track replicates
No List restriction
Peptide rule: At least 3 peptides in Analysis
All proteins	Gene	Peptides				MW (kDa)	Description	Species
		Track 1 > C10684FD	Track 2 > C10572FD	PBS 1 > C10683FD	PBS 2 > C10573FD
O00159	MYO1C	23	44	-	-	121.7	Unconventional myosin-Ic	Homo sapiens
P52272	HNRNPM	16	44	-	-	77.5	Heterogeneous nuclear ribonucleoprotein M	Homo sapiens
P35221	CTNNA1	20	32	-	-	100.1	Catenin alpha-1	Homo sapiens
P13797	PLS3	13	37	-	-	70.8	Plastin-3	Homo sapiens
P21980	TGM2	18	26	-	-	77.3	Protein-glutamine gamma-glutamyltransferase 2	Homo sapiens
P06756	ITGAV	19	24	-	-	116	Integrin alpha-V	Homo sapiens
P50990	CCT8	10	30	-	-	59.6	T-complex protein 1 subunit theta	Homo sapiens
P49368	CCT3	10	29	-	-	60.5	T-complex protein 1 subunit gamma	Homo sapiens
Q9Y4L1	HYOU1	13	26	-	-	111.3	Hypoxia up-regulated protein 1	Homo sapiens
P41250	GARS	10	28	-	-	83.2	Glycine--tRNA ligase	Homo sapiens
P54886	ALDH18A1	11	26	-	-	87.3	Delta-1-pyrroline-5-carboxylate synthase	Homo sapiens
O43390	HNRNPR	8	24	-	-	70.9	Heterogeneous nuclear ribonucleoprotein R	Homo sapiens
Q9H4M9	EHD1	9	23	-	-	60.6	EH domain-containing protein 1	Homo sapiens
O60701	UGDH	9	20	-	-	55	UDP-glucose 6-dehydrogenase	Homo sapiens
O60716	CTNND1	9	20	-	-	108.2	Catenin delta-1	Homo sapiens
P13674	P4HA1	8	20	-	-	61	Prolyl 4-hydroxylase subunit alpha-1	Homo sapiens
P18084	ITGB5	13	14	-	-	88.1	RecName: Full=Integrin beta-5; Flags: Precursor	Homo sapiens
P35222	CTNNB1	10	16	-	-	85.5	Catenin beta-1	Homo sapiens
Q02878	RPL6	10	16	-	-	32.7	60S ribosomal protein L6	Homo sapiens
Q8NBJ5	COLGALT1	8	17	-	-	71.6	Procollagen galactosyltransferase 1	Homo sapiens
P48735	IDH2	7	17	-	-	50.9	Isocitrate dehydrogenase [NADP], mitochondrial	Homo sapiens
P62140	PPP1CB	6	18	-	-	37.2	Serine/threonine-protein phosphatase PP1-beta catalytic subunit	Homo sapiens
P16152	CBR1	7	16	-	-	30.4	Carbonyl reductase [NADPH] 1	Homo sapiens
P56199	ITGA1	12	11	-	-	130.8	Integrin alpha-1	Homo sapiens
Q14847	LASP1	7	16	-	-	29.7	LIM and SH3 domain protein 1	Homo sapiens
Q16822	PCK2	9	14	-	-	70.7	Phosphoenolpyruvate carboxykinase [GTP], mitochondrial	Homo sapiens
P08754	GNAI3	9	13	-	-	40.5	Guanine nucleotide-binding protein G(i) subunit alpha	Homo sapiens
P14868	DARS1	6	16	-	-	57.1	Aspartate--tRNA ligase, cytoplasmic	Homo sapiens
P29992	GNA11	9	13	-	-	42.1	Guanine nucleotide-binding protein subunit alpha-11	Homo sapiens
Q96AG4	LRRC59	6	16	-	-	34.9	Leucine-rich repeat-containing protein 59	Homo sapiens
Q9Y696	CLIC4	6	16	-	-	28.8	Chloride intracellular channel protein 4	Homo sapiens
Q16698	DECR1	7	14	-	-	36.1	2,4-dienoyl-CoA reductase, mitochondrial	Homo sapiens
O43615	TIMM44	6	14	-	-	51.4	Mitochondrial import inner membrane translocase subunit TIM44	Homo sapiens
P09110	ACAA1	5	15	-	-	44.3	3-ketoacyl-CoA thiolase, peroxisomal	Homo sapiens
P22307	SCP2	5	15	-	-	59	Non-specific lipid-transfer protein	Homo sapiens
Q9NZ08	ERAP1	5	15	-	-	107.2	Endoplasmic reticulum aminopeptidase 1	Homo sapiens
O43175	PHGDH	6	13	-	-	56.7	D-3-phosphoglycerate dehydrogenase	Homo sapiens
P08648	ITGA5	7	12	-	-	114.5	Integrin alpha-5	Homo sapiens
P15559	NQO1	5	14	-	-	30.9	NAD(P)H dehydrogenase [quinone] 1	Homo sapiens
P25788	PSMA3	7	12	-	-	28.4	Proteasome subunit alpha type-3	Homo sapiens
P27635	RPL10	7	12	-	-	24.6	60S ribosomal protein L10	Homo sapiens
P40925	MDH1	7	12	-	-	36.4	Malate dehydrogenase, cytoplasmic	Homo sapiens
P52565	ARHGDIA	6	13	-	-	23.2	Rho GDP-dissociation inhibitor 1	Homo sapiens
Q8NC51	SERBP1	6	13	-	-	45	Plasminogen activator inhibitor 1 RNA-binding protein	Homo sapiens
Q9Y4F1	FARP1	6	13	-	-	118.6	FERM, ARHGEF and pleckstrin domain-containing protein 1	Homo sapiens
P11177	PDHB	8	10	-	-	39.2	Pyruvate dehydrogenase E1 component subunit beta, mitochondrial	Homo sapiens
P12004	PCNA	6	12	-	-	28.8	Proliferating cell nuclear antigen	Homo sapiens
P39656	DDOST	5	13	-	-	50.8	Dolichyl-diphosphooligosaccharide--protein glycosyltransferase 48 kDa subunit	Homo sapiens
P61586	RHOA	6	12	-	-	21.8	Transforming protein RhoA	Homo sapiens
Q96CW1	AP2M1	6	12	-	-	49.7	AP-2 complex subunit mu	Homo sapiens
Q9BS26	ERP44	5	13	-	-	47	Endoplasmic reticulum resident protein 44	Homo sapiens
Q9H0U4	RAB1B	5	13	-	-	22.2	Ras-related protein Rab-1B	Homo sapiens
Q9HAV0	GNB4	5	13	-	-	37.6	Guanine nucleotide-binding protein subunit beta-4	Homo sapiens
Q9Y281	CFL2	5	13	-	-	18.7	Cofilin-2	Homo sapiens
O75396	SEC22B	6	11	-	-	24.6	Vesicle-trafficking protein SEC22b	Homo sapiens
P47756	CAPZB	5	12	-	-	31.4	F-actin-capping protein subunit beta	Homo sapiens
Q07955	SRSF1	6	11	-	-	27.7	Serine/arginine-rich splicing factor 1	Homo sapiens
Q96I99	SUCLG2	7	10	-	-	46.5	Succinate--CoA ligase [GDP-forming] subunit beta, mitochondrial	Homo sapiens
O95571	ETHE1	4	12	-	-	27.9	Persulfide dioxygenase ETHE1, mitochondrial	Homo sapiens
P08134	RHOC	6	10	-	-	22	Rho-related GTP-binding protein RhoC	Homo sapiens
P17174	GOT1	6	10	-	-	46.2	Aspartate aminotransferase, cytoplasmic	Homo sapiens
P21964	COMT	5	11	-	-	30	Catechol O-methyltransferase	Homo sapiens
P25789	PSMA4	6	10	-	-	29.5	Proteasome subunit alpha type-4	Homo sapiens
P26232	CTNNA2	7	9	-	-	105.3	RecName: Full=Catenin alpha-2; AltName: Full=Alpha N-catenin; AltName: Full=Alpha-catenin-related protein	Homo sapiens
P30044	PRDX5	5	11	-	-	22.1	Peroxiredoxin-5, mitochondrial	Homo sapiens
P48960	CD97	4	12	-	-	91.9	CD97 antigen	Homo sapiens
P50995	ANXA11	7	9	-	-	54.4	Annexin A11	Homo sapiens
P63092	GNAS	6	10	-	-	45.7	RecName: Full=Guanine nucleotide-binding protein G(s) subunit alpha isoforms short; AltName: Full=Adenylate cyclase-stimulating G alpha protein	Homo sapiens
P05784	Krt18	7	8	-	-	47.5	SWISS-PROT:P05784 Tax_Id=10090 Gene_Symbol=Krt18 Keratin, type I cytoskeletal 18	Mus musculus
P28066	PSMA5	8	7	-	-	26.4	Proteasome subunit alpha type-5	Homo sapiens
P38117	ETFB	5	10	-	-	27.8	Electron transfer flavoprotein subunit beta	Homo sapiens
P51553	IDH3G	7	8	-	-	42.8	Isocitrate dehydrogenase [NAD] subunit gamma, mitochondrial	Homo sapiens
P61026	RAB10	4	11	-	-	22.5	Ras-related protein Rab-10	Homo sapiens
P84095	RHOG	6	9	-	-	21.3	RecName: Full=Rho-related GTP-binding protein RhoG; Flags: Precursor	Homo sapiens
Q9BTV4	TMEM43	4	11	-	-	44.9	Transmembrane protein 43	Homo sapiens
Q9UBG0	MRC2	5	10	-	-	166.7	RecName: Full=C-type mannose receptor 2; AltName: Full=C-type lectin domain family 13 member E; AltName: Full=Endocytic receptor 180; AltName: Full=Macrophage mannose receptor 2; AltName: Full=Urokinase-type plasminogen activator receptor-associated	Homo sapiens
Q9Y2E5	MAN2B2	7	8	-	-	114	Epididymis-specific alpha-mannosidase	Homo sapiens
O14558	HSPB6	4	10	-	-	17.1	Heat shock protein beta-6	Homo sapiens
P18621	RPL17	5	9	-	-	21.4	60S ribosomal protein L17	Homo sapiens
P24539	ATP5PB	4	10	-	-	28.9	ATP synthase F(0) complex subunit B1, mitochondrial	Homo sapiens
P32322	PYCR1	5	9	-	-	33.4	Pyrroline-5-carboxylate reductase 1, mitochondrial	Homo sapiens
Q9UJZ1	STOML2	4	10	-	-	38.5	RecName: Full=Stomatin-like protein 2, mitochondrial; Short=SLP-2; AltName: Full=EPB72-like protein 2; AltName: Full=Paraprotein target 7; Short=Paratarg-7; Flags: Precursor	Homo sapiens
O75368	SH3BGRL	4	9	-	-	12.8	SH3 domain-binding glutamic acid-rich-like protein	Homo sapiens
P08195	SLC3A2	5	8	-	-	68	4F2 cell-surface antigen heavy chain	Homo sapiens
P12429	ANXA3	7	6	-	-	36.4	Annexin A3	Homo sapiens
P20618	PSMB1	5	8	-	-	26.5	Proteasome subunit beta type-1	Homo sapiens
P25787	PSMA2	4	9	-	-	25.9	Proteasome subunit alpha type-2	Homo sapiens
P35052	GPC1	6	7	-	-	61.7	RecName: Full=Glypican-1; Contains: RecName: Full=Secreted glypican-1; Flags: Precursor	Homo sapiens
P35613	BSG	5	8	-	-	42.2	Basigin	Homo sapiens
P49720	PSMB3	4	9	-	-	22.9	Proteasome subunit beta type-3	Homo sapiens
P49721	PSMB2	5	8	-	-	22.8	Proteasome subunit beta type-2	Homo sapiens
P50148	GNAQ	4	9	-	-	42.1	Guanine nucleotide-binding protein G(q) subunit alpha	Homo sapiens
Q01469	FABP5	4	9	-	-	15.2	Fatty acid-binding protein 5	Homo sapiens
Q02818	NUCB1	4	9	-	-	53.9	Nucleobindin-1	Homo sapiens
Q03135	CAV1	7	6	-	-	20.5	Caveolin-1	Homo sapiens
Q14914	PTGR1	4	9	-	-	35.9	Prostaglandin reductase 1	Homo sapiens
Q9HB40	SCPEP1	4	9	-	-	50.8	RecName: Full=Retinoid-inducible serine carboxypeptidase; EC=3.4.16.-; AltName: Full=Serine carboxypeptidase 1; Flags: Precursor	Homo sapiens
O15145	ARPC3	4	8	-	-	20.5	Actin-related protein 2/3 complex subunit 3	Homo sapiens
O75947	ATP5PD	3	9	-	-	18.5	ATP synthase subunit d, mitochondrial	Homo sapiens
P02787	TF	9	3	-	-	77.1	Serotransferrin	Homo sapiens
P08559	PDHA1	4	8	-	-	43.3	RecName: Full=Pyruvate dehydrogenase E1 component subunit alpha, somatic form, mitochondrial; EC=1.2.4.1; AltName: Full=PDHE1-A type I; Flags: Precursor	Homo sapiens
P10515	DLAT	3	9	-	-	69	RecName: Full=Dihydrolipoyllysine-residue acetyltransferase component of pyruvate dehydrogenase complex, mitochondrial; EC=2.3.1.12; AltName: Full=70 kDa mitochondrial autoantigen of primary biliary cirrhosis; Short=PBC; AltName: Full=Dihydrolipoamid	Homo sapiens
P24534	EEF1B2	4	8	-	-	24.8	Elongation factor 1-beta	Homo sapiens
P43155	CRAT	5	7	-	-	70.9	Carnitine O-acetyltransferase	Homo sapiens
P46779	RPL28	5	7	-	-	15.7	60S ribosomal protein L28	Homo sapiens
P49755	TMED10	5	7	-	-	25	Transmembrane emp24 domain-containing protein 10	Homo sapiens
P52788	SMS	3	9	-	-	41.3	Spermine synthase	Homo sapiens
P55145	MANF	4	8	-	-	20.7	Mesencephalic astrocyte-derived neurotrophic factor	Homo sapiens
P62263	RPS14	3	9	-	-	16.3	40S ribosomal protein S14	Homo sapiens
P62750	RPL23A	3	9	-	-	17.7	60S ribosomal protein L23a	Homo sapiens
Q01130	SRSF2	4	8	-	-	25.5	Serine/arginine-rich splicing factor 2	Homo sapiens
Q15363	TMED2	4	8	-	-	22.8	Transmembrane emp24 domain-containing protein 2	Homo sapiens
Q32MZ4	LRRFIP1	3	9	-	-	89.3	RecName: Full=Leucine-rich repeat flightless-interacting protein 1; Short=LRR FLII-interacting protein 1; AltName: Full=GC-binding factor 2; AltName: Full=TAR RNA-interacting protein	Homo sapiens
Q9BYT8	NLN	5	7	-	-	80.7	RecName: Full=Neurolysin, mitochondrial; EC=3.4.24.16; AltName: Full=Angiotensin-binding protein; AltName: Full=Microsomal endopeptidase; Short=MEP; AltName: Full=Mitochondrial oligopeptidase M; AltName: Full=Neurotensin endopeptidase; Flags: Precurs	Homo sapiens
Q9P2R7	SUCLA2	4	8	-	-	50.3	RecName: Full=Succinyl-CoA ligase [ADP-forming] subunit beta, mitochondrial; EC=6.2.1.5; AltName: Full=ATP-specific succinyl-CoA synthetase subunit beta; AltName: Full=Renal carcinoma antigen NY-REN-39; AltName: Full=Succinyl-CoA synthetase beta-A ch	Homo sapiens
Q9UKM9	RALY	3	9	-	-	32.5	RecName: Full=RNA-binding protein Raly; AltName: Full=Autoantigen p542; AltName: Full=Heterogeneous nuclear ribonucleoprotein C-like 2; Short=hnRNP core protein C-like 2; AltName: Full=hnRNP associated with lethal yellow protein homolog	Homo sapiens
Q9Y639	NPTN	7	5	-	-	44.4	RecName: Full=Neuroplastin; AltName: Full=Stromal cell-derived receptor 1; Short=SDR-1; Flags: Precursor	Homo sapiens
O00303	EIF3F	3	8	-	-	37.6	Eukaryotic translation initiation factor 3 subunit F	Homo sapiens
P00403	MT-CO2	5	6	-	-	25.6	Cytochrome c oxidase subunit 2	Homo sapiens
P00735	F2	4	7	-	-	70.5	SWISS-PROT:P00735 (Bos taurus) Prothrombin precursor (Fragment)	Bos taurus
P02786	TFRC	3	8	-	-	84.9	Transferrin receptor protein 1	Homo sapiens
P10301	RRAS	4	7	-	-	23.5	Ras-related protein R-Ras	Homo sapiens
P16989	CSDA	4	7	-	-	40.1	Y-box-binding protein 3	Homo sapiens
P25445	FAS	4	7	-	-	37.7	RecName: Full=Tumor necrosis factor receptor superfamily member 6; AltName: Full=Apo-1 antigen; AltName: Full=Apoptosis-mediating surface antigen FAS; AltName: Full=FASLG receptor; AltName: CD_antigen=CD95; Flags: Precursor	Homo sapiens
P26368	U2AF2	3	8	-	-	53.5	RecName: Full=Splicing factor U2AF 65 kDa subunit; AltName: Full=U2 auxiliary factor 65 kDa subunit; Short=hU2AF(65); Short=hU2AF65; AltName: Full=U2 snRNP auxiliary factor large subunit	Homo sapiens
P26373	RPL13	5	6	-	-	24.3	60S ribosomal protein L13	Homo sapiens
P51884	LUM	3	8	-	-	38.4	Lumican	Homo sapiens
P52888	THOP1	3	8	-	-	78.8	Thimet oligopeptidase	Homo sapiens
P56537	EIF6	3	8	-	-	26.6	Eukaryotic translation initiation factor 6	Homo sapiens
Q03405	PLAUR	4	7	-	-	37	Urokinase plasminogen activator surface receptor	Homo sapiens
Q12907	LMAN2	3	8	-	-	40.2	Vesicular integral-membrane protein VIP36	Homo sapiens
Q15005	SPCS2	4	7	-	-	25	RecName: Full=Signal peptidase complex subunit 2; EC=3.4.-.-; AltName: Full=Microsomal signal peptidase 25 kDa subunit; Short=SPase 25 kDa subunit	Homo sapiens
Q15758	SLC1A5	7	4	-	-	56.6	Neutral amino acid transporter B(0)	Homo sapiens
Q16647	PTGIS	3	8	-	-	57.1	RecName: Full=Prostacyclin synthase; EC=5.3.99.4; AltName: Full=Prostaglandin I2 synthase	Homo sapiens
Q58FF8	HSP90AB2P	3	8	-	-	44.3	Putative heat shock protein HSP 90-beta 2	Homo sapiens
Q99729	HNRNPAB	3	8	-	-	36.2	Heterogeneous nuclear ribonucleoprotein A/B	Homo sapiens
Q9BVK6	TMED9	4	7	-	-	27.3	Transmembrane emp24 domain-containing protein 9	Homo sapiens
Q9HDC9	APMAP	3	8	-	-	46.5	RecName: Full=Adipocyte plasma membrane-associated protein; AltName: Full=Protein BSCv	Homo sapiens
Q9NZN3	EHD3	3	8	-	-	60.9	EH domain-containing protein 3	Homo sapiens
Q9ULC3	RAB23	3	8	-	-	26.7	RecName: Full=Ras-related protein Rab-23; Flags: Precursor	Homo sapiens
A0A0B4J2D5	ND4L	5	5	-	-	28.1	Glutamine amidotransferase-like class 1 domain-containing protein 3B, mitochondrial	Homo sapiens
P16104	H2AX	4	6	-	-	15.1	Histone H2AX	Homo sapiens
P17050	NAGA	4	6	-	-	46.6	Alpha-N-acetylgalactosaminidase	Homo sapiens
P18077	RPL35A	4	6	-	-	12.5	60S ribosomal protein L35a	Homo sapiens
P20073	ANXA7	4	6	-	-	52.7	Annexin A7	Homo sapiens
P28070	PSMB4	3	7	-	-	29.2	Proteasome subunit beta type-4	Homo sapiens
P46976	GYG1	3	7	-	-	39.4	Glycogenin-1	Homo sapiens
P50914	RPL14	4	6	-	-	23.4	60S ribosomal protein L14	Homo sapiens
P63000	RAC1	3	7	-	-	21.5	Ras-related C3 botulinum toxin substrate 1	Homo sapiens
P84098	RPL19	4	6	-	-	23.5	60S ribosomal protein L19	Homo sapiens
P84103	SRSF3	3	7	-	-	19.3	Serine/arginine-rich splicing factor 3	Homo sapiens
Q14344	GNA13	3	7	-	-	44	RecName: Full=Guanine nucleotide-binding protein subunit alpha-13; Short=G alpha-13; Short=G-protein subunit alpha-13	Homo sapiens
Q14699	RFTN1	3	7	-	-	63.1	Raftlin	Homo sapiens
Q58FF6	HSP90AB4P	4	6	-	-	58.3	Putative heat shock protein HSP 90-beta 4	Homo sapiens
Q6IAA8	LAMTOR1	3	7	-	-	17.7	Ragulator complex protein LAMTOR1	Homo sapiens
Q8IUE6	H2AC21	4	6	-	-	14	Histone H2A type 2-B	Homo sapiens
Q92820	GGH	5	5	-	-	36	Gamma-glutamyl hydrolase	Homo sapiens
Q92947	GCDH	3	7	-	-	48.1	Glutaryl-CoA dehydrogenase, mitochondrial	Homo sapiens
Q96QV6	H2AC1	5	5	-	-	14.2	Histone H2A type 1-A	Homo sapiens
Q9GZV4	EIF5A2	3	7	-	-	16.8	Eukaryotic translation initiation factor 5A-2	Homo sapiens
Q9NVD7	PARVA	3	7	-	-	42.2	Alpha-parvin	Homo sapiens
Q9P0L0	VAPA	3	7	-	-	27.9	RecName: Full=Vesicle-associated membrane protein-associated protein A; Short=VAMP-A; Short=VAMP-associated protein A; Short=VAP-A; AltName: Full=33 kDa VAMP-associated protein; Short=VAP-33	Homo sapiens
Q9UH62	ARMCX3	3	7	-	-	42.5	RecName: Full=Armadillo repeat-containing X-linked protein 3; AltName: Full=ARM protein lost in epithelial cancers on chromosome X 3; Short=Protein ALEX3	Homo sapiens
A6NHL2	TUBAL3	3	6	-	-	49.9	Tubulin alpha chain-like 3	Homo sapiens
O43169	CYB5B	3	6	-	-	16.3	RecName: Full=Cytochrome b5 type B; AltName: Full=Cytochrome b5 outer mitochondrial membrane isoform; Flags: Precursor	Homo sapiens
P02584	PFN1	3	6	-	-	15.1	SWISS-PROT:P02584 (Bos taurus) Profilin-1	Bos taurus
P05166	PCCB	5	4	-	-	58.2	RecName: Full=Propionyl-CoA carboxylase beta chain, mitochondrial; Short=PCCase subunit beta; EC=6.4.1.3; AltName: Full=Propanoyl-CoA:carbon dioxide ligase subunit beta; Flags: Precursor	Homo sapiens
P0C0S5	H2AZ1	4	5	-	-	13.6	Histone H2A.Z	Homo sapiens
P10620	MGST1	3	6	-	-	17.6	Microsomal glutathione S-transferase 1	Homo sapiens
P13726	F3	4	5	-	-	33.1	Tissue factor	Homo sapiens
P17096	HMGA1	3	6	-	-	11.7	High mobility group protein HMG-I/HMG-Y	Homo sapiens
P19022	CDH2	4	5	-	-	99.8	Cadherin-2	Homo sapiens
P30038	ALDH4A1	5	4	-	-	61.7	RecName: Full=Delta-1-pyrroline-5-carboxylate dehydrogenase, mitochondrial; Short=P5C dehydrogenase; EC=1.5.1.12; AltName: Full=Aldehyde dehydrogenase family 4 member A1; Flags: Precursor	Homo sapiens
P42126	ECI1	3	6	-	-	32.8	RecName: Full=Enoyl-CoA delta isomerase 1, mitochondrial; EC=5.3.3.8; AltName: Full=3,2-trans-enoyl-CoA isomerase; AltName: Full=Delta(3),Delta(2)-enoyl-CoA isomerase; Short=D3,D2-enoyl-CoA isomerase; AltName: Full=Dodecenoyl-CoA isomerase; Flags: Pr	Homo sapiens
P54687	BCAT1	3	6	-	-	43	Branched-chain-amino-acid aminotransferase, cytosolic	Homo sapiens
P58107	EPPK1	5	4	-	-	555.7	Epiplakin	Homo sapiens
P68431	H3C1	4	5	-	-	15.4	Histone H3.1	Homo sapiens
Q9H299	SH3BGRL3	3	6	-	-	10.4	SH3 domain-binding glutamic acid-rich-like protein 3	Homo sapiens
Q9NZ01	TECR	3	6	-	-	36	RecName: Full=Very-long-chain enoyl-CoA reductase; EC=1.3.1.93; AltName: Full=Synaptic glycoprotein SC2; AltName: Full=Trans-2,3-enoyl-CoA reductase; Short=TER	Homo sapiens
Q9UBS4	DNAJB11	3	6	-	-	40.5	RecName: Full=DnaJ homolog subfamily B member 11; AltName: Full=APOBEC1-binding protein 2; Short=ABBP-2; AltName: Full=DnaJ protein homolog 9; AltName: Full=ER-associated DNAJ; AltName: Full=ER-associated Hsp40 co-chaperone; AltName: Full=Endoplasmic	Homo sapiens
O15258	RER1	3	5	-	-	23	Protein RER1	Homo sapiens
P02795	MT2A	4	4	-	-	6	Metallothionein-2	Homo sapiens
P04732	MT1E	4	4	-	-	6	Metallothionein-1E	Homo sapiens
P20337	RAB3B	3	5	-	-	24.8	Ras-related protein Rab-3B	Homo sapiens
P34059	GALNS	5	3	-	-	58	RecName: Full=N-acetylgalactosamine-6-sulfatase; EC=3.1.6.4; AltName: Full=Chondroitinsulfatase; Short=Chondroitinase; AltName: Full=Galactose-6-sulfate sulfatase; Short=GalN6S; AltName: Full=N-acetylgalactosamine-6-sulfate sulfatase; Short=GalNAc6S	Homo sapiens
P46776	RPL27A	3	5	-	-	16.6	60S ribosomal protein L27a	Homo sapiens
P51571	SSR4	3	5	-	-	19	Translocon-associated protein subunit delta	Homo sapiens
P60903	S100A10	4	4	-	-	11.2	Protein S100-A10	Homo sapiens
P62070	RRAS2	5	3	-	-	23.4	Ras-related protein R-Ras2	Homo sapiens
P62899	RPL31	3	5	-	-	14.5	60S ribosomal protein L31	Homo sapiens
Q08170	SRSF4	3	5	-	-	56.7	Serine/arginine-rich splicing factor 4	Homo sapiens
Q15286	RAB35	3	5	-	-	23	Ras-related protein Rab-35	Homo sapiens
Q15836	VAMP3	3	5	-	-	11.3	Vesicle-associated membrane protein 3	Homo sapiens
Q9BRA2	TXNDC17	3	5	-	-	13.9	Thioredoxin domain-containing protein 17	Homo sapiens
Q9UBI6	GNG12	5	3	-	-	8	Guanine nucleotide-binding protein G(I)/G(S)/G(O) subunit gamma-12	Homo sapiens
P04216	THY1	3	4	-	-	17.9	Thy-1 membrane glycoprotein	Homo sapiens
P08172	CHRM2	3	4	-	-	51.7	Muscarinic acetylcholine receptor M2	Homo sapiens
P15259	PGAM2	3	4	-	-	28.8	Phosphoglycerate mutase 2	Homo sapiens
P24821	TNC	4	3	-	-	240.9	Tenascin	Homo sapiens
P61513	RPL37A	3	4	-	-	10.3	60S ribosomal protein L37a	Homo sapiens
P62854	RPS26	4	3	-	-	13	40S ribosomal protein S26	Homo sapiens
P63173	RPL38	3	4	-	-	8.2	60S ribosomal protein L38	Homo sapiens
P63220	RPS21	3	4	-	-	9.1	40S ribosomal protein S21	Homo sapiens
Q71DI3	H3C15	3	4	-	-	15.4	Histone H3.2	Homo sapiens
Q9NS69	TOMM22	3	4	-	-	15.5	RecName: Full=Mitochondrial import receptor subunit TOM22 homolog; Short=hTom22; AltName: Full=1C9-2; AltName: Full=Translocase of outer membrane 22 kDa subunit homolog	Homo sapiens
O75531	BANF1	3	3	-	-	10.1	Barrier-to-autointegration factor	Homo sapiens
P15529	CD46	3	3	-	-	43.7	RecName: Full=Membrane cofactor protein; AltName: Full=TLX; AltName: Full=Trophoblast leukocyte common antigen; AltName: CD_antigen=CD46; Flags: Precursor	Homo sapiens
P60033	CD81	3	3	-	-	25.8	CD81 antigen	Homo sapiens
Q969Q0	RPL36AL	3	3	-	-	12.5	RecName: Full=60S ribosomal protein L36a-like	Homo sapiens
P54577	YARS1	7	22	-	-	59.1	Tyrosine--tRNA ligase, cytoplasmic	Homo sapiens
P61158	ACTR3	6	19	-	-	47.4	Actin-related protein 3	Homo sapiens
P23526	AHCY	5	16	-	-	47.7	Adenosylhomocysteinase	Homo sapiens
Q08431	MFGE8	5	16	-	-	43.1	Lactadherin	Homo sapiens
Q9NVA2	SEPTIN11	5	16	-	-	49.4	Septin-11	Homo sapiens
Q03252	LMNB2	12	39	-	-	69.9	Lamin-B2	Homo sapiens
Q14257	RCN2	4	13	-	-	36.9	Reticulocalbin-2	Homo sapiens
Q9UDR5	AASS	4	13	-	-	102.1	RecName: Full=Alpha-aminoadipic semialdehyde synthase, mitochondrial; AltName: Full=LKR/SDH; Includes: RecName: Full=Lysine ketoglutarate reductase; Short=LKR; Short=LOR; EC=1.5.1.8; Includes: RecName: Full=Saccharopine dehydrogenase; Short=SDH; EC=1	Homo sapiens
Q9Y5M8	SRPRB	4	13	-	-	29.7	Signal recognition particle receptor subunit beta	Homo sapiens
Q9Y625	GPC6	4	13	-	-	62.7	RecName: Full=Glypican-6; Contains: RecName: Full=Secreted glypican-6; Flags: Precursor	Homo sapiens
O00186	STXBP3	3	10	-	-	67.8	RecName: Full=Syntaxin-binding protein 3; AltName: Full=Platelet Sec1 protein; Short=PSP; AltName: Full=Protein unc-18 homolog 3; Short=Unc18-3; AltName: Full=Protein unc-18 homolog C; Short=Unc-18C	Homo sapiens
O15523	DDX3Y	3	10	-	-	73.2	ATP-dependent RNA helicase DDX3Y	Homo sapiens
O43837	IDH3B	3	10	-	-	42.2	RecName: Full=Isocitrate dehydrogenase [NAD] subunit beta, mitochondrial; EC=1.1.1.41; AltName: Full=Isocitric dehydrogenase subunit beta; AltName: Full=NAD(+)-specific ICDH subunit beta; Flags: Precursor	Homo sapiens
P51572	BCAP31	3	10	-	-	28	RecName: Full=B-cell receptor-associated protein 31; Short=BCR-associated protein 31; Short=Bap31; AltName: Full=6C6-AG tumor-associated antigen; AltName: Full=Protein CDM; AltName: Full=p28	Homo sapiens
Q13425	SNTB2	3	10	-	-	58	RecName: Full=Beta-2-syntrophin; AltName: Full=59 kDa dystrophin-associated protein A1 basic component 2; AltName: Full=Syntrophin-3; Short=SNT3; AltName: Full=Syntrophin-like; Short=SNTL	Homo sapiens
Q8WUD1	RAB2B	3	10	-	-	24.2	Ras-related protein Rab-2B	Homo sapiens
Q969G5	PRKCDBP	3	10	-	-	27.7	Caveolae-associated protein 3	Homo sapiens
Q9NZN4	EHD2	9	31	-	-	61.2	EH domain-containing protein 2	Homo sapiens
P20700	LMNB1	8	28	-	-	66.4	Lamin-B1	Homo sapiens
O14974	PPP1R12A	4	14	-	-	115.3	RecName: Full=Protein phosphatase 1 regulatory subunit 12A; AltName: Full=Myosin phosphatase-targeting subunit 1; Short=Myosin phosphatase target subunit 1; AltName: Full=Protein phosphatase myosin-binding subunit	Homo sapiens
O75746	SLC25A12	4	14	-	-	74.8	RecName: Full=Calcium-binding mitochondrial carrier protein Aralar1; AltName: Full=Mitochondrial aspartate glutamate carrier 1; AltName: Full=Solute carrier family 25 member 12	Homo sapiens
P50281	MMP14	4	14	-	-	65.9	RecName: Full=Matrix metalloproteinase-14; Short=MMP-14; EC=3.4.24.80; AltName: Full=MMP-X1; AltName: Full=Membrane-type matrix metalloproteinase 1; Short=MT-MMP 1; Short=MTMMP1; AltName: Full=Membrane-type-1 matrix metalloproteinase; Short=MT1-MMP;	Homo sapiens
P62333	PSMC6	4	14	-	-	44.2	26S proteasome regulatory subunit 10B	Homo sapiens
Q9UBQ7	GRHPR	4	14	-	-	35.7	Glyoxylate reductase/hydroxypyruvate reductase	Homo sapiens
O60506	SYNCRIP	8	29	-	-	69.6	Heterogeneous nuclear ribonucleoprotein Q	Homo sapiens
O00264	PGRMC1	3	11	-	-	21.7	RecName: Full=Membrane-associated progesterone receptor component 1; Short=mPR	Homo sapiens
O75439	PMPCB	3	11	-	-	54.4	Mitochondrial-processing peptidase subunit beta	Homo sapiens
P36957	DLST	3	11	-	-	48.8	RecName: Full=Dihydrolipoyllysine-residue succinyltransferase component of 2-oxoglutarate dehydrogenase complex, mitochondrial; EC=2.3.1.61; AltName: Full=2-oxoglutarate dehydrogenase complex component E2; Short=OGDC-E2; AltName: Full=Dihydrolipoamid	Homo sapiens
P60891	PRPS1	3	11	-	-	34.8	Ribose-phosphate pyrophosphokinase 1	Homo sapiens
Q04760	GLO1	3	11	-	-	20.8	Lactoylglutathione lyase	Homo sapiens
Q5JTV8	TOR1AIP1	3	11	-	-	66.2	Torsin-1A-interacting protein 1	Homo sapiens
Q9UGP8	SEC63	3	11	-	-	88	RecName: Full=Translocation protein SEC63 homolog	Homo sapiens
P23381	WARS1	4	15	-	-	53.2	Tryptophan--tRNA ligase, cytoplasmic	Homo sapiens
Q15417	CNN3	4	15	-	-	36.4	Calponin-3	Homo sapiens
O60568	PLOD3	5	19	-	-	84.8	RecName: Full=Procollagen-lysine,2-oxoglutarate 5-dioxygenase 3; EC=1.14.11.4 {ECO:0000250|UniProtKB:P24802}; AltName: Full=Lysyl hydroxylase 3; Short=LH3; Flags: Precursor	Homo sapiens
P50416	CPT1A	5	19	-	-	88.4	Carnitine O-palmitoyltransferase 1, liver isoform	Homo sapiens
Q14974	KPNB1	7	28	-	-	97.2	Importin subunit beta-1	Homo sapiens
P11047	LAMC1	5	20	-	-	177.6	RecName: Full=Laminin subunit gamma-1; AltName: Full=Laminin B2 chain; AltName: Full=Laminin-1 subunit gamma; AltName: Full=Laminin-10 subunit gamma; AltName: Full=Laminin-11 subunit gamma; AltName: Full=Laminin-2 subunit gamma; AltName: Full=Laminin	Homo sapiens
P49591	SARS1	4	16	-	-	58.8	Serine--tRNA ligase, cytoplasmic	Homo sapiens
Q14192	FHL2	4	16	-	-	32.2	Four and a half LIM domains protein 2	Homo sapiens
O43399	TPD52L2	3	12	-	-	22.2	Tumor protein D54	Homo sapiens
O75718	CRTAP	3	12	-	-	46.6	Cartilage-associated protein	Homo sapiens
P39019	RPS19	3	12	-	-	16.1	40S ribosomal protein S19	Homo sapiens
P42167	TMPO	3	12	-	-	50.7	RecName: Full=Lamina-associated polypeptide 2, isoforms beta/gamma; AltName: Full=Thymopoietin, isoforms beta/gamma; Short=TP beta/gamma; AltName: Full=Thymopoietin-related peptide isoforms beta/gamma; Short=TPRP isoforms beta/gamma; Contains: RecNam	Homo sapiens
Q15942	ZYX	3	12	-	-	61.3	Zyxin	Homo sapiens
P36776	LONP1	8	33	-	-	106.5	Lon protease homolog, mitochondrial	Homo sapiens
Q02218	OGDH	8	34	-	-	115.9	2-oxoglutarate dehydrogenase, mitochondrial	Homo sapiens
P62136	PPP1CA	4	17	-	-	37.5	Serine/threonine-protein phosphatase PP1-alpha catalytic subunit	Homo sapiens
Q92973	TNPO1	4	17	-	-	102.4	RecName: Full=Transportin-1; AltName: Full=Importin beta-2; AltName: Full=Karyopherin beta-2; AltName: Full=M9 region interaction protein; Short=MIP	Homo sapiens
Q99439	CNN2	4	17	-	-	33.7	Calponin-2	Homo sapiens
P49748	ACADVL	6	26	-	-	70.4	Very long-chain specific acyl-CoA dehydrogenase, mitochondrial	Homo sapiens
P05198	EIF2S1	3	13	-	-	36.1	Eukaryotic translation initiation factor 2 subunit 1	Homo sapiens
P14550	AKR1A1	3	13	-	-	36.6	Aldo-keto reductase family 1 member A1	Homo sapiens
P36873	PPP1CC	3	13	-	-	37	RecName: Full=Serine/threonine-protein phosphatase PP1-gamma catalytic subunit; Short=PP-1G; EC=3.1.3.16; AltName: Full=Protein phosphatase 1C catalytic subunit	Homo sapiens
P51858	HDGF	3	13	-	-	26.8	Hepatoma-derived growth factor	Homo sapiens
P54727	RAD23B	3	13	-	-	43.2	UV excision repair protein RAD23 homolog B	Homo sapiens
Q969V3	NCLN	3	13	-	-	63	Nicalin	Homo sapiens
Q15019	SEPTIN2	4	18	-	-	41.5	Septin-2	Homo sapiens
Q16643	DBN1	4	18	-	-	71.4	Drebrin	Homo sapiens
P11413	G6PD	5	23	-	-	59.3	Glucose-6-phosphate 1-dehydrogenase	Homo sapiens
O43795	MYO1B	8	37	-	-	132	Unconventional myosin-Ib	Homo sapiens
O43491	EPB41L2	6	28	-	-	112.6	Band 4.1-like protein 2	Homo sapiens
P47755	CAPZA2	3	14	-	-	32.9	F-actin-capping protein subunit alpha-2	Homo sapiens
P63241	EIF5A	3	14	-	-	16.8	Eukaryotic translation initiation factor 5A-1	Homo sapiens
Q13557	CAMK2D	3	14	-	-	56.4	RecName: Full=Calcium/calmodulin-dependent protein kinase type II subunit delta; Short=CaM kinase II subunit delta; Short=CaMK-II subunit delta; EC=2.7.11.17	Homo sapiens
P49419	ALDH7A1	4	19	-	-	58.5	Alpha-aminoadipic semialdehyde dehydrogenase	Homo sapiens
P63010	AP2B1	7	35	-	-	104.6	AP-2 complex subunit beta	Homo sapiens
P26639	TARS1	5	25	-	-	83.4	Threonine--tRNA ligase 1, cytoplasmic	Homo sapiens
P29144	TPP2	4	20	-	-	138.3	RecName: Full=Tripeptidyl-peptidase 2; Short=TPP-2; EC=3.4.14.10; AltName: Full=Tripeptidyl aminopeptidase; AltName: Full=Tripeptidyl-peptidase II; Short=TPP-II	Homo sapiens
Q15365	PCBP1	4	20	-	-	37.5	Poly(rC)-binding protein 1	Homo sapiens
O95299	NDUFA10	3	15	-	-	40.8	NADH dehydrogenase [ubiquinone] 1 alpha subcomplex subunit 10, mitochondrial	Homo sapiens
P78417	GSTO1	3	15	-	-	27.6	Glutathione S-transferase omega-1	Homo sapiens
Q9H4A4	RNPEP	3	15	-	-	72.6	Aminopeptidase B	Homo sapiens
Q9NZI8	IGF2BP1	3	15	-	-	63.5	RecName: Full=Insulin-like growth factor 2 mRNA-binding protein 1; Short=IGF2 mRNA-binding protein 1; Short=IMP-1; Short=IMP1; AltName: Full=Coding region determinant-binding protein; Short=CRD-BP; AltName: Full=IGF-II mRNA-binding protein 1; AltName	Homo sapiens
O95394	PGM3	3	16	-	-	59.9	RecName: Full=Phosphoacetylglucosamine mutase; Short=PAGM; EC=5.4.2.3; AltName: Full=Acetylglucosamine phosphomutase; AltName: Full=N-acetylglucosamine-phosphate mutase; AltName: Full=Phosphoglucomutase-3; Short=PGM 3	Homo sapiens
P43034	PAFAH1B1	3	16	-	-	46.6	Platelet-activating factor acetylhydrolase IB subunit alpha	Homo sapiens
P49257	LMAN1	3	16	-	-	57.5	Protein ERGIC-53	Homo sapiens
P52789	HK2	3	16	-	-	102.4	RecName: Full=Hexokinase-2; EC=2.7.1.1; AltName: Full=Hexokinase type II; Short=HK II; AltName: Full=Muscle form hexokinase	Homo sapiens
Q12765	SCRN1	3	16	-	-	46.4	Secernin-1	Homo sapiens
Q13310	PABPC4	3	16	-	-	70.8	Polyadenylate-binding protein 4	Homo sapiens
Q13418	ILK	3	16	-	-	51.4	Integrin-linked protein kinase	Homo sapiens
Q96HE7	ERO1A	3	16	-	-	54.4	ERO1-like protein alpha	Homo sapiens
Q96KP4	CNDP2	3	16	-	-	52.9	Cytosolic non-specific dipeptidase	Homo sapiens
P22695	UQCRC2	3	17	-	-	48.4	Cytochrome b-c1 complex subunit 2, mitochondrial	Homo sapiens
P41091	EIF2S3	3	17	-	-	51.1	Eukaryotic translation initiation factor 2 subunit 3	Homo sapiens
Q07866	KLC1	3	17	-	-	65.3	Kinesin light chain 1	Homo sapiens
Q53GQ0	HSD17B12	3	17	-	-	34.3	Very-long-chain 3-oxoacyl-CoA reductase	Homo sapiens
Q6UB35	MTHFD1L	3	17	-	-	105.8	RecName: Full=Monofunctional C1-tetrahydrofolate synthase, mitochondrial; EC=6.3.4.3; AltName: Full=Formyltetrahydrofolate synthetase; Flags: Precursor	Homo sapiens
Q9UQ80	PA2G4	3	17	-	-	43.8	Proliferation-associated protein 2G4	Homo sapiens
P26599	PTBP1	4	23	-	-	57.2	Polypyrimidine tract-binding protein 1	Homo sapiens
Q5JRX3	PITRM1	4	23	-	-	117.4	Presequence protease, mitochondrial	Homo sapiens
O95831	AIFM1	3	18	-	-	66.9	RecName: Full=Apoptosis-inducing factor 1, mitochondrial; EC=1.1.1.-; AltName: Full=Programmed cell death protein 8; Flags: Precursor	Homo sapiens
Q13347	EIF3I	3	18	-	-	36.5	RecName: Full=Eukaryotic translation initiation factor 3 subunit I {ECO:0000255|HAMAP-Rule:MF_03008}; Short=eIF3i {ECO:0000255|HAMAP-Rule:MF_03008}; AltName: Full=Eukaryotic translation initiation factor 3 subunit 2 {ECO:0000255|HAMAP-Rule:MF_03008};	Homo sapiens
Q13561	DCTN2	3	18	-	-	44.2	Dynactin subunit 2	Homo sapiens
P54136	RARS1	4	25	-	-	75.4	Arginine--tRNA ligase, cytoplasmic	Homo sapiens
Q9UHB6	LIMA1	4	25	-	-	85.2	LIM domain and actin-binding protein 1	Homo sapiens
P62195	PSMC5	3	19	-	-	45.6	26S proteasome regulatory subunit 8	Homo sapiens
Q13838	DDX39B	3	19	-	-	49	Spliceosome RNA helicase DDX39B	Homo sapiens
Q15181	PPA1	3	19	-	-	32.7	Inorganic pyrophosphatase	Homo sapiens
Q9Y678	COPG1	5	32	-	-	97.7	Coatomer subunit gamma-1	Homo sapiens
P43243	MATR3	4	26	-	-	94.6	Matrin-3	Homo sapiens
Q16531	DDB1	4	26	-	-	127	RecName: Full=DNA damage-binding protein 1; AltName: Full=DDB p127 subunit; AltName: Full=DNA damage-binding protein a; Short=DDBa; AltName: Full=Damage-specific DNA-binding protein 1; AltName: Full=HBV X-associated protein 1; Short=XAP-1; AltName: F	Homo sapiens
O15144	ARPC2	3	20	-	-	34.3	Actin-related protein 2/3 complex subunit 2	Homo sapiens
Q14195	DPYSL3	4	27	-	-	62	Dihydropyrimidinase-related protein 3	Homo sapiens
Q10567	AP1B1	4	28	-	-	104.6	AP-1 complex subunit beta-1	Homo sapiens
P30153	PPP2R1A	3	21	-	-	65.3	Serine/threonine-protein phosphatase 2A 65 kDa regulatory subunit A alpha isoform	Homo sapiens
Q16181	SEPTIN7	3	21	-	-	50.7	Septin-7	Homo sapiens
Q13263	TRIM28	4	29	-	-	88.5	Transcription intermediary factor 1-beta	Homo sapiens
P46821	MAP1B	7	51	-	-	270.6	Microtubule-associated protein 1B	Homo sapiens
Q96AC1	FERMT2	3	22	-	-	77.9	Fermitin family homolog 2	Homo sapiens
Q8WWI1	LMO7	4	30	-	-	192.7	LIM domain only protein 7	Homo sapiens
O95782	AP2A1	4	32	-	-	107.5	AP-2 complex subunit alpha-1	Homo sapiens
P05455	SSB	3	24	-	-	46.8	Lupus La protein	Homo sapiens
P07384	CAPN1	3	24	-	-	81.9	Calpain-1 catalytic subunit	Homo sapiens
P31948	STIP1	3	24	-	-	62.6	Stress-induced-phosphoprotein 1	Homo sapiens
P50395	GDI2	4	33	-	-	50.7	Rab GDP dissociation inhibitor beta	Homo sapiens
P12270	TPR	3	25	-	-	267.3	RecName: Full=Nucleoprotein TPR; AltName: Full=Megator; AltName: Full=NPC-associated intranuclear protein; AltName: Full=Translocated promoter region protein	Homo sapiens
P31150	GDI1	3	25	-	-	50.6	Rab GDP dissociation inhibitor alpha	Homo sapiens
Q13200	PSMD2	3	25	-	-	100.2	26S proteasome non-ATPase regulatory subunit 2	Homo sapiens
Q92896	GLG1	3	25	-	-	134.6	Golgi apparatus protein 1	Homo sapiens
Q9UHD8	SEPTIN9	3	25	-	-	65.4	Septin-9	Homo sapiens
Q7KZF4	SND1	5	42	-	-	102	Staphylococcal nuclease domain-containing protein 1	Homo sapiens
P33176	KIF5B	4	35	-	-	109.7	Kinesin-1 heavy chain	Homo sapiens
Q00341	HDLBP	4	36	-	-	141.5	Vigilin	Homo sapiens
Q14203	DCTN1	4	36	-	-	141.7	RecName: Full=Dynactin subunit 1; AltName: Full=150 kDa dynein-associated polypeptide; AltName: Full=DAP-150; Short=DP-150; AltName: Full=p135; AltName: Full=p150-glued	Homo sapiens
Q9HD20	ATP13A1	3	28	-	-	133	RecName: Full=Probable cation-transporting ATPase 13A1; EC=3.6.3.-	Homo sapiens
O00410	IPO5	3	29	-	-	123.6	Importin-5	Homo sapiens
Q96QK1	VPS35	3	30	-	-	91.7	Vacuolar protein sorting-associated protein 35	Homo sapiens
P41252	IARS1	4	41	-	-	144.5	Isoleucine--tRNA ligase, cytoplasmic	Homo sapiens
Q14980	NUMA1	3	31	-	-	238.3	RecName: Full=Nuclear mitotic apparatus protein 1 {ECO:0000312|HGNC:HGNC:8059}; AltName: Full=Nuclear matrix protein-22 {ECO:0000303|PubMed:9730450}; Short=NMP-22 {ECO:0000303|PubMed:9730450}; AltName: Full=Nuclear mitotic apparatus protein {ECO:0000	Homo sapiens
P53621	COPA	5	54	-	-	138.3	Coatomer subunit alpha	Homo sapiens
Q86VP6	CAND1	3	35	-	-	136.4	Cullin-associated NEDD8-dissociated protein 1	Homo sapiens
Q05707	COL14A1	3	37	-	-	193.5	Collagen alpha-1(XIV) chain	Homo sapiens
P53618	COPB1	3	40	-	-	107.1	Coatomer subunit beta	Homo sapiens
P78527	PRKDC	7	95	-	-	469.1	DNA-dependent protein kinase catalytic subunit	Homo sapiens
P11717	IGF2R	3	47	-	-	274.4	Cation-independent mannose-6-phosphate receptor	Homo sapiens
Q14573	ITPR3	3	57	-	-	304.1	RecName: Full=Inositol 1,4,5-trisphosphate receptor type 3; AltName: Full=IP3 receptor isoform 3; Short=IP3R 3; Short=InsP3R3; AltName: Full=Type 3 inositol 1,4,5-trisphosphate receptor; Short=Type 3 InsP3 receptor	Homo sapiens
Q9UPN3	MACF1	-	52	-	-	838.3	RecName: Full=Microtubule-actin cross-linking factor 1, isoforms 1/2/3/5; AltName: Full=620 kDa actin-binding protein; Short=ABP620; AltName: Full=Actin cross-linking family protein 7 {ECO:0000303|PubMed:20937854}; AltName: Full=Macrophin-1 {ECO:0000	Homo sapiens
O75165	DNAJC13	-	39	-	-	254.4	RecName: Full=DnaJ homolog subfamily C member 13; AltName: Full=Required for receptor-mediated endocytosis 8; Short=RME-8	Homo sapiens
P11216	PYGB	-	37	-	-	96.7	RecName: Full=Glycogen phosphorylase, brain form {ECO:0000303|PubMed:3346228}; EC=2.4.1.1 {ECO:0000269|PubMed:27402852}	Homo sapiens
P46939	UTRN	-	37	-	-	394.5	RecName: Full=Utrophin; AltName: Full=Dystrophin-related protein 1; Short=DRP-1	Homo sapiens
Q92616	GCN1L1	-	37	-	-	292.8	RecName: Full=Translational activator GCN1; Short=HsGCN1; AltName: Full=GCN1-like protein 1	Homo sapiens
Q15075	EEA1	-	36	-	-	162.5	RecName: Full=Early endosome antigen 1; AltName: Full=Endosome-associated protein p162; AltName: Full=Zinc finger FYVE domain-containing protein 2	Homo sapiens
Q99460	PSMD1	-	34	-	-	105.8	26S proteasome non-ATPase regulatory subunit 1	Homo sapiens
O75643	SNRNP200	-	33	-	-	244.5	RecName: Full=U5 small nuclear ribonucleoprotein 200 kDa helicase; EC=3.6.4.13 {ECO:0000269|PubMed:23045696}; AltName: Full=Activating signal cointegrator 1 complex subunit 3-like 1; AltName: Full=BRR2 homolog; AltName: Full=U5 snRNP-specific 200 kDa	Homo sapiens
Q14152	EIF3A	-	33	-	-	166.6	Eukaryotic translation initiation factor 3 subunit A	Homo sapiens
O15031	PLXNB2	-	32	-	-	205.1	RecName: Full=Plexin-B2; AltName: Full=MM1; Flags: Precursor	Homo sapiens
Q14789	GOLGB1	-	32	-	-	376	RecName: Full=Golgin subfamily B member 1; AltName: Full=372 kDa Golgi complex-associated protein; Short=GCP372; AltName: Full=Giantin; AltName: Full=Macrogolgin	Homo sapiens
Q6P2Q9	PRPF8	-	32	-	-	273.6	Pre-mRNA-processing-splicing factor 8	Homo sapiens
Q92900	UPF1	-	32	-	-	124.3	Regulator of nonsense transcripts 1	Homo sapiens
Q9NYU2	UGGT1	-	32	-	-	177.2	UDP-glucose:glycoprotein glucosyltransferase 1	Homo sapiens
Q5T4S7	UBR4	-	31	-	-	573.8	RecName: Full=E3 ubiquitin-protein ligase UBR4; EC=2.3.2.27; AltName: Full=600 kDa retinoblastoma protein-associated factor; AltName: Full=N-recognin-4; AltName: Full=RING-type E3 ubiquitin transferase UBR4; AltName: Full=Retinoblastoma-associated fa	Homo sapiens
Q92598	HSPH1	-	31	-	-	96.9	Heat shock protein 105 kDa	Homo sapiens
P78559	MAP1A	-	30	-	-	305.5	RecName: Full=Microtubule-associated protein 1A; Short=MAP-1A; AltName: Full=Proliferation-related protein p80; Contains: RecName: Full=MAP1A heavy chain; Contains: RecName: Full=MAP1 light chain LC2	Homo sapiens
P45974	USP5	-	28	-	-	95.8	RecName: Full=Ubiquitin carboxyl-terminal hydrolase 5; EC=3.4.19.12; AltName: Full=Deubiquitinating enzyme 5; AltName: Full=Isopeptidase T; AltName: Full=Ubiquitin thioesterase 5; AltName: Full=Ubiquitin-specific-processing protease 5	Homo sapiens
Q15393	SF3B3	-	28	-	-	135.6	Splicing factor 3B subunit 3	Homo sapiens
O00203	AP3B1	-	27	-	-	121.3	AP-3 complex subunit beta-1	Homo sapiens
O76074	PDE5A	-	27	-	-	100	RecName: Full=cGMP-specific 3',5'-cyclic phosphodiesterase; EC=3.1.4.35; AltName: Full=cGMP-binding cGMP-specific phosphodiesterase; Short=CGB-PDE	Homo sapiens
Q15155	NOMO1	-	27	-	-	134.3	RecName: Full=Nodal modulator 1; AltName: Full=pM5 protein; Flags: Precursor	Homo sapiens
Q1KMD3	HNRNPUL2	-	27	-	-	85.1	Heterogeneous nuclear ribonucleoprotein U-like protein 2	Homo sapiens
Q5JPE7	NOMO2	-	27	-	-	139.4	RecName: Full=Nodal modulator 2; AltName: Full=pM5 protein 2; Flags: Precursor	Homo sapiens
Q9UKK3	PARP4	-	27	-	-	192.6	RecName: Full=Poly [ADP-ribose] polymerase 4; Short=PARP-4; EC=2.4.2.30; AltName: Full=193 kDa vault protein; AltName: Full=ADP-ribosyltransferase diphtheria toxin-like 4; Short=ARTD4; AltName: Full=PARP-related/IalphaI-related H5/proline-rich; Short	Homo sapiens
Q14247	CTTN	-	25	-	-	61.6	Src substrate cortactin	Homo sapiens
Q15029	EFTUD2	-	25	-	-	109.4	RecName: Full=116 kDa U5 small nuclear ribonucleoprotein component; AltName: Full=Elongation factor Tu GTP-binding domain-containing protein 2; AltName: Full=SNU114 homolog; Short=hSNU114; AltName: Full=U5 snRNP-specific protein, 116 kDa; Short=U5-11	Homo sapiens
P48444	ARCN1	-	24	-	-	57.2	Coatomer subunit delta	Homo sapiens
Q7L576	CYFIP1	-	24	-	-	145.2	Cytoplasmic FMR1-interacting protein 1	Homo sapiens
Q9NZB2	FAM120A	-	24	-	-	121.9	Constitutive coactivator of PPAR-gamma-like protein 1	Homo sapiens
Q9ULV4	CORO1C	-	24	-	-	53.2	RecName: Full=Coronin-1C; AltName: Full=Coronin-3; AltName: Full=hCRNN4	Homo sapiens
O00232	PSMD12	-	23	-	-	52.9	26S proteasome non-ATPase regulatory subunit 12	Homo sapiens
O14980	XPO1	-	23	-	-	123.4	Exportin-1	Homo sapiens
P13807	GYS1	-	23	-	-	83.8	RecName: Full=Glycogen [starch] synthase, muscle; EC=2.4.1.11	Homo sapiens
P50570	DNM2	-	23	-	-	98.1	Dynamin-2	Homo sapiens
P55884	EIF3B	-	23	-	-	92.5	RecName: Full=Eukaryotic translation initiation factor 3 subunit B {ECO:0000255|HAMAP-Rule:MF_03001}; Short=eIF3b {ECO:0000255|HAMAP-Rule:MF_03001}; AltName: Full=Eukaryotic translation initiation factor 3 subunit 9 {ECO:0000255|HAMAP-Rule:MF_03001};	Homo sapiens
Q03001	DST	-	23	-	-	860.7	RecName: Full=Dystonin; AltName: Full=230 kDa bullous pemphigoid antigen; AltName: Full=230/240 kDa bullous pemphigoid antigen; AltName: Full=Bullous pemphigoid antigen 1; Short=BPA; Short=Bullous pemphigoid antigen; AltName: Full=Dystonia musculorum	Homo sapiens
Q99715	COL12A1	-	23	-	-	333.1	Collagen alpha-1(XII) chain	Homo sapiens
Q9Y4G6	TLN2	-	23	-	-	271.6	Talin-2	Homo sapiens
A1L0T0	ILVBL	-	22	-	-	67.9	Acetolactate synthase-like protein	Homo sapiens
ENSEMBL:ENSBTAP00000024146	-	22	-	-	-	164.3	(Bos taurus) similar to alpha-2-macroglobulin isoform 1	Mytilus galloprovincialis
O43776	NARS1	-	22	-	-	62.9	RecName: Full=Asparagine--tRNA ligase, cytoplasmic; EC=6.1.1.22; AltName: Full=Asparaginyl-tRNA synthetase; Short=AsnRS	Homo sapiens
P00352	ALDH1A1	-	22	-	-	54.9	RecName: Full=Retinal dehydrogenase 1; Short=RALDH 1; Short=RalDH1; EC=1.2.1.36; AltName: Full=ALDH-E1; AltName: Full=ALHDII; AltName: Full=Aldehyde dehydrogenase family 1 member A1; AltName: Full=Aldehyde dehydrogenase, cytosolic	Homo sapiens
P42224	STAT1	-	22	-	-	87.3	RecName: Full=Signal transducer and activator of transcription 1-alpha/beta; AltName: Full=Transcription factor ISGF-3 components p91/p84	Homo sapiens
P56192	MARS1	-	22	-	-	101.1	Methionine--tRNA ligase, cytoplasmic	Homo sapiens
Q86UP2	KTN1	-	22	-	-	156.3	RecName: Full=Kinectin; AltName: Full=CG-1 antigen; AltName: Full=Kinesin receptor	Homo sapiens
Q99613	EIF3C	-	22	-	-	105.3	Eukaryotic translation initiation factor 3 subunit C	Homo sapiens
Q9P0K7	RAI14	-	22	-	-	110	RecName: Full=Ankycorbin; AltName: Full=Ankyrin repeat and coiled-coil structure-containing protein; AltName: Full=Novel retinal pigment epithelial cell protein; AltName: Full=Retinoic acid-induced protein 14	Homo sapiens
O43143	DHX15	-	21	-	-	90.9	Pre-mRNA-splicing factor ATP-dependent RNA helicase DHX15	Homo sapiens
O43242	PSMD3	-	21	-	-	61	26S proteasome non-ATPase regulatory subunit 3	Homo sapiens
P16435	POR	-	21	-	-	76.7	RecName: Full=NADPH--cytochrome P450 reductase; Short=CPR; Short=P450R; EC=1.6.2.4	Homo sapiens
P78344	EIF4G2	-	21	-	-	102.4	Eukaryotic translation initiation factor 4 gamma 2	Homo sapiens
Q27J81	INF2	-	21	-	-	135.6	Inverted formin-2	Homo sapiens
Q7Z6Z7	HUWE1	-	21	-	-	481.9	RecName: Full=E3 ubiquitin-protein ligase HUWE1; EC=2.3.2.26; AltName: Full=ARF-binding protein 1; Short=ARF-BP1; AltName: Full=HECT, UBA and WWE domain-containing protein 1; AltName: Full=HECT-type E3 ubiquitin transferase HUWE1; AltName: Full=Homol	Homo sapiens
Q8NF91	SYNE1	-	21	-	-	1011.1	RecName: Full=Nesprin-1; AltName: Full=Enaptin; AltName: Full=Myocyte nuclear envelope protein 1; Short=Myne-1; AltName: Full=Nuclear envelope spectrin repeat protein 1; AltName: Full=Synaptic nuclear envelope protein 1; Short=Syne-1	Homo sapiens
Q9BQS8	FYCO1	-	21	-	-	167	RecName: Full=FYVE and coiled-coil domain-containing protein 1; AltName: Full=Zinc finger FYVE domain-containing protein 7	Homo sapiens
A0FGR8	ESYT2	-	20	-	-	102.4	RecName: Full=Extended synaptotagmin-2; Short=E-Syt2; AltName: Full=Chr2Syt	Homo sapiens
O00231	PSMD11	-	20	-	-	47.5	26S proteasome non-ATPase regulatory subunit 11	Homo sapiens
O60763	USO1	-	20	-	-	107.9	RecName: Full=General vesicular transport factor p115; AltName: Full=Protein USO1 homolog; AltName: Full=Transcytosis-associated protein; Short=TAP; AltName: Full=Vesicle-docking protein	Homo sapiens
O94826	TOMM70	-	20	-	-	67.5	RecName: Full=Mitochondrial import receptor subunit TOM70; AltName: Full=Mitochondrial precursor proteins import receptor; AltName: Full=Translocase of outer membrane 70 kDa subunit	Homo sapiens
O94973	AP2A2	-	20	-	-	104	AP-2 complex subunit alpha-2	Homo sapiens
P07942	LAMB1	-	20	-	-	198	RecName: Full=Laminin subunit beta-1; AltName: Full=Laminin B1 chain; AltName: Full=Laminin-1 subunit beta; AltName: Full=Laminin-10 subunit beta; AltName: Full=Laminin-12 subunit beta; AltName: Full=Laminin-2 subunit beta; AltName: Full=Laminin-6 su	Homo sapiens
P22102	GART	-	20	-	-	107.8	Trifunctional purine biosynthetic protein adenosine-3	Homo sapiens
Q07960	ARHGAP1	-	20	-	-	50.4	Rho GTPase-activating protein 1	Homo sapiens
Q6ZMZ3	SYNE3	-	20	-	-	112.2	RecName: Full=Nesprin-3; AltName: Full=Nuclear envelope spectrin repeat protein 3	Homo sapiens
Q9NR12	PDLIM7	-	20	-	-	49.8	PDZ and LIM domain protein 7	Homo sapiens
Q9Y262	EIF3L	-	20	-	-	66.7	Eukaryotic translation initiation factor 3 subunit L	Homo sapiens
Q9Y2A7	NCKAP1	-	20	-	-	128.8	RecName: Full=Nck-associated protein 1; Short=NAP 1; AltName: Full=Membrane-associated protein HEM-2; AltName: Full=p125Nap1	Homo sapiens
Q9Y6N5	SQRDL	-	20	-	-	50	RecName: Full=Sulfide:quinone oxidoreductase, mitochondrial; EC=1.-.-.-; Flags: Precursor	Homo sapiens
A0AVT1	UBA6	-	19	-	-	118	RecName: Full=Ubiquitin-like modifier-activating enzyme 6; Short=Ubiquitin-activating enzyme 6; AltName: Full=Monocyte protein 4; Short=MOP-4; AltName: Full=Ubiquitin-activating enzyme E1-like protein 2; Short=E1-L2	Homo sapiens
O00534	VWA5A	-	19	-	-	86.5	RecName: Full=von Willebrand factor A domain-containing protein 5A; AltName: Full=Breast cancer suppressor candidate 1; Short=BCSC-1; AltName: Full=Loss of heterozygosity 11 chromosomal region 2 gene A protein	Homo sapiens
O14617	AP3D1	-	19	-	-	130.2	RecName: Full=AP-3 complex subunit delta-1; AltName: Full=AP-3 complex subunit delta; AltName: Full=Adapter-related protein complex 3 subunit delta-1; AltName: Full=Delta-adaptin	Homo sapiens
O94855	SEC24D	-	19	-	-	113	RecName: Full=Protein transport protein Sec24D {ECO:0000305}; AltName: Full=SEC24-related protein D	Homo sapiens
P26640	VARS1	-	19	-	-	140.5	Valine--tRNA ligase	Homo sapiens
P46459	NSF	-	19	-	-	82.6	Vesicle-fusing ATPase	Homo sapiens
P47897	QARS1	-	19	-	-	87.8	RecName: Full=Glutamine--tRNA ligase; EC=6.1.1.18 {ECO:0000269|PubMed:24656866, ECO:0000269|PubMed:26869582}; AltName: Full=Glutaminyl-tRNA synthetase; Short=GlnRS {ECO:0000303|PubMed:25288775, ECO:0000303|PubMed:26869582}	Homo sapiens
Q13045	FLII	-	19	-	-	144.8	RecName: Full=Protein flightless-1 homolog	Homo sapiens
Q14126	DSG2	-	19	-	-	122.3	RecName: Full=Desmoglein-2; AltName: Full=Cadherin family member 5; AltName: Full=HDGC; Flags: Precursor	Homo sapiens
Q15436	SEC23A	-	19	-	-	86.2	Protein transport protein Sec23A	Homo sapiens
Q15459	SF3A1	-	19	-	-	88.9	RecName: Full=Splicing factor 3A subunit 1; AltName: Full=SF3a120; AltName: Full=Spliceosome-associated protein 114; Short=SAP 114	Homo sapiens
Q16851	UGP2	-	19	-	-	56.9	UTP--glucose-1-phosphate uridylyltransferase	Homo sapiens
Q5GLZ8	HERC4	-	19	-	-	118.6	RecName: Full=Probable E3 ubiquitin-protein ligase HERC4; EC=6.3.2.-; AltName: Full=HECT domain and RCC1-like domain-containing protein 4	Homo sapiens
Q92614	MYO18A	-	19	-	-	233.1	RecName: Full=Unconventional myosin-XVIIIa; AltName: Full=Molecule associated with JAK3 N-terminus; Short=MAJN; AltName: Full=Myosin containing a PDZ domain; AltName: Full=Surfactant protein receptor SP-R210 {ECO:0000303|PubMed:16087679}; Short=SP-R2	Homo sapiens
Q99541	PLIN2	-	19	-	-	48.1	RecName: Full=Perilipin-2; AltName: Full=Adipophilin; AltName: Full=Adipose differentiation-related protein; Short=ADRP	Homo sapiens
Q9C0C2	TNKS1BP1	-	19	-	-	181.8	RecName: Full=182 kDa tankyrase-1-binding protein	Homo sapiens
A2RRP1	NBAS	-	18	-	-	268.6	RecName: Full=Neuroblastoma-amplified sequence; AltName: Full=Neuroblastoma-amplified gene protein	Homo sapiens
O00148	DDX39A	-	18	-	-	49.1	ATP-dependent RNA helicase DDX39A	Homo sapiens
O14786	NRP1	-	18	-	-	103.1	RecName: Full=Neuropilin-1; AltName: Full=Vascular endothelial cell growth factor 165 receptor; AltName: CD_antigen=CD304; Flags: Precursor	Homo sapiens
O15371	EIF3D	-	18	-	-	64	Eukaryotic translation initiation factor 3 subunit D	Homo sapiens
O15439	ABCC4	-	18	-	-	149.5	RecName: Full=Multidrug resistance-associated protein 4; AltName: Full=ATP-binding cassette sub-family C member 4; AltName: Full=MRP/cMOAT-related ABC transporter; AltName: Full=Multi-specific organic anion transporter B; Short=MOAT-B	Homo sapiens
O60488	ACSL4	-	18	-	-	79.2	RecName: Full=Long-chain-fatty-acid--CoA ligase 4; EC=6.2.1.3; AltName: Full=Long-chain acyl-CoA synthetase 4; Short=LACS 4	Homo sapiens
P06737	PYGL	-	18	-	-	97.1	RecName: Full=Glycogen phosphorylase, liver form; EC=2.4.1.1	Homo sapiens
P17980	PSMC3	-	18	-	-	49.2	26S proteasome regulatory subunit 6A	Homo sapiens
Q13459	MYO9B	-	18	-	-	243.4	RecName: Full=Unconventional myosin-IXb; AltName: Full=Unconventional myosin-9b	Homo sapiens
Q28194	-	-	18	-	-	129.4	TREMBL:Q28194 (Bos taurus) Thrombospondin-1	Bos taurus
Q5JRA6	MIA3	-	18	-	-	213.7	Transport and Golgi organization protein 1 homolog	Homo sapiens
Q96TA1	FAM129B	-	18	-	-	84.1	RecName: Full=Niban-like protein 1; AltName: Full=Meg-3; AltName: Full=Melanoma invasion by ERK; Short=MINERVA; AltName: Full=Protein FAM129B	Homo sapiens
Q9H4L5	OSBPL3	-	18	-	-	101.2	RecName: Full=Oxysterol-binding protein-related protein 3; Short=ORP-3; Short=OSBP-related protein 3	Homo sapiens
Q9P2J5	LARS1	-	18	-	-	134.5	RecName: Full=Leucine--tRNA ligase, cytoplasmic; EC=6.1.1.4; AltName: Full=Leucyl-tRNA synthetase; Short=LeuRS	Homo sapiens
O15460	P4HA2	-	17	-	-	60.9	Prolyl 4-hydroxylase subunit alpha-2	Homo sapiens
O60610	DIAPH1	-	17	-	-	141.3	RecName: Full=Protein diaphanous homolog 1; AltName: Full=Diaphanous-related formin-1; Short=DRF1	Homo sapiens
O75116	ROCK2	-	17	-	-	160.9	RecName: Full=Rho-associated protein kinase 2; EC=2.7.11.1; AltName: Full=Rho kinase 2; AltName: Full=Rho-associated, coiled-coil-containing protein kinase 2; AltName: Full=Rho-associated, coiled-coil-containing protein kinase II; Short=ROCK-II; AltN	Homo sapiens
O75436	VPS26A	-	17	-	-	38.2	RecName: Full=Vacuolar protein sorting-associated protein 26A; AltName: Full=Vesicle protein sorting 26A; Short=hVPS26	Homo sapiens
O94874	UFL1	-	17	-	-	89.6	RecName: Full=E3 UFM1-protein ligase 1; EC=6.3.2.-; AltName: Full=LZAP-binding protein	Homo sapiens
P17858	PFKL	-	17	-	-	85	ATP-dependent 6-phosphofructokinase, liver type	Homo sapiens
P21283	ATP6V1C1	-	17	-	-	43.9	RecName: Full=V-type proton ATPase subunit C 1; Short=V-ATPase subunit C 1; AltName: Full=Vacuolar proton pump subunit C 1	Homo sapiens
P22234	PAICS	-	17	-	-	47.1	Multifunctional protein ADE2	Homo sapiens
P35555	FBN1	-	17	-	-	312.3	Fibrillin-1	Homo sapiens
P43304	GPD2	-	17	-	-	80.9	RecName: Full=Glycerol-3-phosphate dehydrogenase, mitochondrial; Short=GPD-M; Short=GPDH-M; EC=1.1.5.3; AltName: Full=mtGPD; Flags: Precursor	Homo sapiens
P46063	RECQL	-	17	-	-	73.5	RecName: Full=ATP-dependent DNA helicase Q1; EC=3.6.4.12; AltName: Full=DNA helicase, RecQ-like type 1; Short=RecQ1; AltName: Full=DNA-dependent ATPase Q1; AltName: Full=RecQ protein-like 1	Homo sapiens
P47712	PLA2G4A	-	17	-	-	85.2	RecName: Full=Cytosolic phospholipase A2; Short=cPLA2; AltName: Full=Phospholipase A2 group IVA; Includes: RecName: Full=Phospholipase A2; EC=3.1.1.4; AltName: Full=Phosphatidylcholine 2-acylhydrolase; Includes: RecName: Full=Lysophospholipase; EC=3.	Homo sapiens
P54578	USP14	-	17	-	-	56.1	Ubiquitin carboxyl-terminal hydrolase 14	Homo sapiens
P55060	CSE1L	-	17	-	-	110.4	Exportin-2	Homo sapiens
Q04446	GBE1	-	17	-	-	80.5	1,4-alpha-glucan-branching enzyme	Homo sapiens
Q12888	TP53BP1	-	17	-	-	213.6	RecName: Full=TP53-binding protein 1 {ECO:0000305}; Short=53BP1 {ECO:0000303|PubMed:9748285}; Short=p53-binding protein 1 {ECO:0000303|PubMed:9748285}; Short=p53BP1	Homo sapiens
Q15046	KARS1	-	17	-	-	68	Lysine--tRNA ligase	Homo sapiens
Q15746	MYLK	-	17	-	-	210.7	Myosin light chain kinase, smooth muscle	Homo sapiens
Q6WCQ1	MPRIP	-	17	-	-	116.5	RecName: Full=Myosin phosphatase Rho-interacting protein; Short=M-RIP; AltName: Full=Rho-interacting protein 3; Short=RIP3; AltName: Full=p116Rip	Homo sapiens
Q8WVM8	SCFD1	-	17	-	-	72.4	RecName: Full=Sec1 family domain-containing protein 1; AltName: Full=SLY1 homolog; Short=Sly1p; AltName: Full=Syntaxin-binding protein 1-like 2	Homo sapiens
Q92538	GBF1	-	17	-	-	206.4	RecName: Full=Golgi-specific brefeldin A-resistance guanine nucleotide exchange factor 1; Short=BFA-resistant GEF 1	Homo sapiens
Q9UH65	SWAP70	-	17	-	-	69	RecName: Full=Switch-associated protein 70; Short=SWAP-70	Homo sapiens
Q9UJ70	NAGK	-	17	-	-	37.4	RecName: Full=N-acetyl-D-glucosamine kinase; Short=N-acetylglucosamine kinase; EC=2.7.1.59; AltName: Full=GlcNAc kinase	Homo sapiens
O60271	SPAG9	-	16	-	-	146.2	RecName: Full=C-Jun-amino-terminal kinase-interacting protein 4; Short=JIP-4; Short=JNK-interacting protein 4; AltName: Full=Cancer/testis antigen 89; Short=CT89; AltName: Full=Human lung cancer oncogene 6 protein; Short=HLC-6; AltName: Full=JNK-asso	Homo sapiens
P04632	CAPNS1	-	16	-	-	28.3	Calpain small subunit 1	Homo sapiens
P12110	COL6A2	-	16	-	-	108.6	Collagen alpha-2(VI) chain	Homo sapiens
P20810	CAST	-	16	-	-	76.6	Calpastatin	Homo sapiens
P35573	AGL	-	16	-	-	174.8	RecName: Full=Glycogen debranching enzyme; AltName: Full=Glycogen debrancher; Includes: RecName: Full=4-alpha-glucanotransferase; EC=2.4.1.25; AltName: Full=Oligo-1,4-1,4-glucantransferase; Includes: RecName: Full=Amylo-alpha-1,6-glucosidase; Short=A	Homo sapiens
P35998	PSMC2	-	16	-	-	48.6	26S proteasome regulatory subunit 7	Homo sapiens
P43490	NAMPT	-	16	-	-	55.5	Nicotinamide phosphoribosyltransferase	Homo sapiens
P48147	PREP	-	16	-	-	80.7	RecName: Full=Prolyl endopeptidase; Short=PE; EC=3.4.21.26; AltName: Full=Post-proline cleaving enzyme	Homo sapiens
P55209	NAP1L1	-	16	-	-	45.4	Nucleosome assembly protein 1-like 1	Homo sapiens
Q04721	NOTCH2	-	16	-	-	265.4	RecName: Full=Neurogenic locus notch homolog protein 2; Short=Notch 2; Short=hN2; Contains: RecName: Full=Notch 2 extracellular truncation; Short=N2ECD {ECO:0000303|PubMed:25985737}; Contains: RecName: Full=Notch 2 intracellular domain; Short=N2ICD {	Homo sapiens
Q12792	TWF1	-	16	-	-	40.3	Twinfilin-1	Homo sapiens
Q14008	CKAP5	-	16	-	-	225.5	RecName: Full=Cytoskeleton-associated protein 5; AltName: Full=Colonic and hepatic tumor overexpressed gene protein; Short=Ch-TOG	Homo sapiens
Q8IY17	PNPLA6	-	16	-	-	151	RecName: Full=Neuropathy target esterase {ECO:0000303|PubMed:9576844}; EC=3.1.1.5; AltName: Full=Patatin-like phospholipase domain-containing protein 6 {ECO:0000305}	Homo sapiens
Q8WX93	PALLD	-	16	-	-	150.6	RecName: Full=Palladin; AltName: Full=SIH002; AltName: Full=Sarcoma antigen NY-SAR-77	Homo sapiens
Q9BQG0	MYBBP1A	-	16	-	-	148.9	RecName: Full=Myb-binding protein 1A	Homo sapiens
Q9NSD9	FARSB	-	16	-	-	66.1	RecName: Full=Phenylalanine--tRNA ligase beta subunit; EC=6.1.1.20 {ECO:0000269|PubMed:20223217}; AltName: Full=Phenylalanyl-tRNA synthetase beta subunit; Short=PheRS	Homo sapiens
Q9NTJ5	SACM1L	-	16	-	-	67	RecName: Full=Phosphatidylinositide phosphatase SAC1; EC=3.1.3.-; AltName: Full=Suppressor of actin mutations 1-like protein	Homo sapiens
Q9NYL9	TMOD3	-	16	-	-	39.6	RecName: Full=Tropomodulin-3; AltName: Full=Ubiquitous tropomodulin; Short=U-Tmod	Homo sapiens
Q9UNM6	PSMD13	-	16	-	-	42.9	26S proteasome non-ATPase regulatory subunit 13	Homo sapiens
O60313	OPA1	-	15	-	-	111.6	RecName: Full=Dynamin-like 120 kDa protein, mitochondrial; EC=3.6.5.5 {ECO:0000269|PubMed:20185555, ECO:0000269|PubMed:28746876}; AltName: Full=Optic atrophy protein 1; Contains: RecName: Full=Dynamin-like 120 kDa protein, form S1; Flags: Precursor	Homo sapiens
O75534	CSDE1	-	15	-	-	88.9	RecName: Full=Cold shock domain-containing protein E1; AltName: Full=N-ras upstream gene protein; AltName: Full=Protein UNR	Homo sapiens
O94901	SUN1	-	15	-	-	90.1	RecName: Full=SUN domain-containing protein 1; AltName: Full=Protein unc-84 homolog A; AltName: Full=Sad1/unc-84 protein-like 1	Homo sapiens
P00325	ADH1B	-	15	-	-	39.9	RecName: Full=Alcohol dehydrogenase 1B; EC=1.1.1.1; AltName: Full=Alcohol dehydrogenase subunit beta	Homo sapiens
P15170	GSPT1	-	15	-	-	55.8	RecName: Full=Eukaryotic peptide chain release factor GTP-binding subunit ERF3A; Short=Eukaryotic peptide chain release factor subunit 3a; Short=eRF3a; AltName: Full=G1 to S phase transition protein 1 homolog	Homo sapiens
P28482	MAPK1	-	15	-	-	41.4	RecName: Full=Mitogen-activated protein kinase 1; Short=MAP kinase 1; Short=MAPK 1; EC=2.7.11.24; AltName: Full=ERT1; AltName: Full=Extracellular signal-regulated kinase 2; Short=ERK-2; AltName: Full=MAP kinase isoform p42; Short=p42-MAPK; AltName: F	Homo sapiens
P36871	PGM1	-	15	-	-	61.4	Phosphoglucomutase-1	Homo sapiens
P38919	EIF4A3	-	15	-	-	46.9	Eukaryotic initiation factor 4A-III	Homo sapiens
P48449	LSS	-	15	-	-	83.3	RecName: Full=Lanosterol synthase; EC=5.4.99.7; AltName: Full=2,3-epoxysqualene--lanosterol cyclase; AltName: Full=Oxidosqualene--lanosterol cyclase; Short=OSC; Short=hOSC	Homo sapiens
P49792	RANBP2	-	15	-	-	358.2	RecName: Full=E3 SUMO-protein ligase RanBP2; EC=2.3.2.- {ECO:0000269|PubMed:11792325, ECO:0000269|PubMed:12032081, ECO:0000269|PubMed:15378033, ECO:0000269|PubMed:15931224, ECO:0000269|PubMed:22194619}; AltName: Full=358 kDa nucleoporin; AltName: Ful	Homo sapiens
P55265	ADAR	-	15	-	-	136.1	RecName: Full=Double-stranded RNA-specific adenosine deaminase; Short=DRADA {ECO:0000303|PubMed:7972084}; EC=3.5.4.37 {ECO:0000269|PubMed:7565688, ECO:0000269|PubMed:7972084}; AltName: Full=136 kDa double-stranded RNA-binding protein; Short=p136; Alt	Homo sapiens
Q08AM6	VAC14	-	15	-	-	88	RecName: Full=Protein VAC14 homolog; AltName: Full=Tax1-binding protein 2	Homo sapiens
Q13435	SF3B2	-	15	-	-	100.2	RecName: Full=Splicing factor 3B subunit 2; AltName: Full=Pre-mRNA-splicing factor SF3b 145 kDa subunit; Short=SF3b145; AltName: Full=Spliceosome-associated protein 145; Short=SAP 145	Homo sapiens
Q13488	TCIRG1	-	15	-	-	93	RecName: Full=V-type proton ATPase 116 kDa subunit a isoform 3; Short=V-ATPase 116 kDa isoform a3; AltName: Full=Osteoclastic proton pump 116 kDa subunit; Short=OC-116 kDa; Short=OC116; AltName: Full=T-cell immune regulator 1; AltName: Full=T-cell im	Homo sapiens
Q15008	PSMD6	-	15	-	-	45.5	RecName: Full=26S proteasome non-ATPase regulatory subunit 6; AltName: Full=26S proteasome regulatory subunit RPN7; AltName: Full=26S proteasome regulatory subunit S10; AltName: Full=Breast cancer-associated protein SGA-113M; AltName: Full=Phosphonof	Homo sapiens
Q15738	NSDHL	-	15	-	-	41.9	RecName: Full=Sterol-4-alpha-carboxylate 3-dehydrogenase, decarboxylating; EC=1.1.1.170; AltName: Full=Protein H105e3	Homo sapiens
Q5SSJ5	HP1BP3	-	15	-	-	61.2	RecName: Full=Heterochromatin protein 1-binding protein 3; AltName: Full=Protein HP1-BP74 {ECO:0000303|PubMed:20042602}	Homo sapiens
Q63ZY3	KANK2	-	15	-	-	91.2	KN motif and ankyrin repeat domain-containing protein 2	Homo sapiens
Q6YN16	HSDL2	-	15	-	-	45.4	RecName: Full=Hydroxysteroid dehydrogenase-like protein 2; EC=1.-.-.-	Homo sapiens
Q709C8	VPS13C	-	15	-	-	422.4	Vacuolar protein sorting-associated protein 13C	Homo sapiens
Q8N1F7	NUP93	-	15	-	-	93.5	RecName: Full=Nuclear pore complex protein Nup93; AltName: Full=93 kDa nucleoporin; AltName: Full=Nucleoporin Nup93	Homo sapiens
Q92621	NUP205	-	15	-	-	227.9	RecName: Full=Nuclear pore complex protein Nup205; AltName: Full=205 kDa nucleoporin; AltName: Full=Nucleoporin Nup205	Homo sapiens
Q93008	USP9X	-	15	-	-	292.3	Probable ubiquitin carboxyl-terminal hydrolase FAF-X	Homo sapiens
Q93050	ATP6V0A1	-	15	-	-	96.4	RecName: Full=V-type proton ATPase 116 kDa subunit a isoform 1; Short=V-ATPase 116 kDa isoform a1; AltName: Full=Clathrin-coated vesicle/synaptic vesicle proton pump 116 kDa subunit; AltName: Full=Vacuolar adenosine triphosphatase subunit Ac116; AltN	Homo sapiens
Q9BR76	CORO1B	-	15	-	-	54.2	RecName: Full=Coronin-1B; AltName: Full=Coronin-2	Homo sapiens
Q9BWM7	SFXN3	-	15	-	-	35.5	Sideroflexin-3	Homo sapiens
Q9BZF9	UACA	-	15	-	-	162.5	RecName: Full=Uveal autoantigen with coiled-coil domains and ankyrin repeats	Homo sapiens
Q9UI12	ATP6V1H	-	15	-	-	55.9	RecName: Full=V-type proton ATPase subunit H; Short=V-ATPase subunit H; AltName: Full=Nef-binding protein 1; Short=NBP1; AltName: Full=Protein VMA13 homolog; AltName: Full=V-ATPase 50/57 kDa subunits; AltName: Full=Vacuolar proton pump subunit H; Alt	Homo sapiens
Q9UIQ6	LNPEP	-	15	-	-	117.3	RecName: Full=Leucyl-cystinyl aminopeptidase; Short=Cystinyl aminopeptidase; EC=3.4.11.3; AltName: Full=Insulin-regulated membrane aminopeptidase; AltName: Full=Insulin-responsive aminopeptidase; Short=IRAP; AltName: Full=Oxytocinase; Short=OTase; Al	Homo sapiens
Q9UKX5	ITGA11	-	15	-	-	133.5	RecName: Full=Integrin alpha-11; Flags: Precursor	Homo sapiens
Q9Y265	RUVBL1	-	15	-	-	50.2	RuvB-like 1	Homo sapiens
Q9Y2W1	THRAP3	-	15	-	-	108.7	Thyroid hormone receptor-associated protein 3	Homo sapiens
Q9Y2Z0	SUGT1	-	15	-	-	41	RecName: Full=Suppressor of G2 allele of SKP1 homolog; AltName: Full=Protein 40-6-3; AltName: Full=Sgt1	Homo sapiens
O00429	DNM1L	-	14	-	-	81.9	RecName: Full=Dynamin-1-like protein; EC=3.6.5.5; AltName: Full=Dnm1p/Vps1p-like protein; Short=DVLP; AltName: Full=Dynamin family member proline-rich carboxyl-terminal domain less; Short=Dymple; AltName: Full=Dynamin-like protein; AltName: Full=Dyna	Homo sapiens
O43747	AP1G1	-	14	-	-	91.4	AP-1 complex subunit gamma-1	Homo sapiens
O43865	AHCYL1	-	14	-	-	59	S-adenosylhomocysteine hydrolase-like protein 1	Homo sapiens
O95373	IPO7	-	14	-	-	119.5	Importin-7	Homo sapiens
P00533	EGFR	-	14	-	-	134.3	RecName: Full=Epidermal growth factor receptor; EC=2.7.10.1; AltName: Full=Proto-oncogene c-ErbB-1; AltName: Full=Receptor tyrosine-protein kinase erbB-1; Flags: Precursor	Homo sapiens
P08240	SRPR	-	14	-	-	69.8	RecName: Full=Signal recognition particle receptor subunit alpha; Short=SR-alpha; AltName: Full=Docking protein alpha; Short=DP-alpha	Homo sapiens
P12081	HARS	-	14	-	-	57.4	Histidine--tRNA ligase, cytoplasmic	Homo sapiens
P12268	IMPDH2	-	14	-	-	55.8	Inosine-5'-monophosphate dehydrogenase 2	Homo sapiens
P13861	PRKAR2A	-	14	-	-	45.5	RecName: Full=cAMP-dependent protein kinase type II-alpha regulatory subunit	Homo sapiens
P36551	CPOX	-	14	-	-	50.2	RecName: Full=Coproporphyrinogen-III oxidase, mitochondrial; Short=COX; Short=Coprogen oxidase; Short=Coproporphyrinogenase; EC=1.3.3.3; Flags: Precursor	Homo sapiens
P49589	CARS1	-	14	-	-	85.5	RecName: Full=Cysteine--tRNA ligase, cytoplasmic; EC=6.1.1.16; AltName: Full=Cysteinyl-tRNA synthetase; Short=CysRS	Homo sapiens
P52306	RAP1GDS1	-	14	-	-	66.3	RecName: Full=Rap1 GTPase-GDP dissociation stimulator 1; AltName: Full=Exchange factor smgGDS; AltName: Full=SMG GDS protein; AltName: Full=SMG P21 stimulatory GDP/GTP exchange protein	Homo sapiens
P54920	NAPA	-	14	-	-	33.2	RecName: Full=Alpha-soluble NSF attachment protein; Short=SNAP-alpha; AltName: Full=N-ethylmaleimide-sensitive factor attachment protein alpha	Homo sapiens
P55010	EIF5	-	14	-	-	49.2	RecName: Full=Eukaryotic translation initiation factor 5; Short=eIF-5	Homo sapiens
P60228	EIF3E	-	14	-	-	52.2	RecName: Full=Eukaryotic translation initiation factor 3 subunit E {ECO:0000255|HAMAP-Rule:MF_03004}; Short=eIF3e {ECO:0000255|HAMAP-Rule:MF_03004}; AltName: Full=Eukaryotic translation initiation factor 3 subunit 6 {ECO:0000255|HAMAP-Rule:MF_03004};	Homo sapiens
P61160	ACTR2	-	14	-	-	44.8	Actin-related protein 2	Homo sapiens
P62191	PSMC1	-	14	-	-	49.2	26S proteasome regulatory subunit 4	Homo sapiens
Q12931	TRAP1	-	14	-	-	80.1	Heat shock protein 75 kDa, mitochondrial	Homo sapiens
Q6PGP7	TTC37	-	14	-	-	175.5	RecName: Full=Tetratricopeptide repeat protein 37; Short=TPR repeat protein 37; AltName: Full=SKI3 homolog; Short=Ski3; AltName: Full=Tricho-hepatic-enteric syndrome protein; Short=Thespin	Homo sapiens
Q7L1Q6	BZW1	-	14	-	-	48	Basic leucine zipper and W2 domain-containing protein 1	Homo sapiens
Q7Z2W4	ZC3HAV1	-	14	-	-	101.4	RecName: Full=Zinc finger CCCH-type antiviral protein 1; AltName: Full=ADP-ribosyltransferase diphtheria toxin-like 13; Short=ARTD13; AltName: Full=Zinc finger CCCH domain-containing protein 2; AltName: Full=Zinc finger antiviral protein; Short=ZAP	Homo sapiens
Q86TI2	DPP9	-	14	-	-	98.3	RecName: Full=Dipeptidyl peptidase 9; Short=DP9; EC=3.4.14.5; AltName: Full=Dipeptidyl peptidase IV-related protein 2; Short=DPRP-2; AltName: Full=Dipeptidyl peptidase IX; Short=DPP IX; AltName: Full=Dipeptidyl peptidase-like protein 9; Short=DPLP9	Homo sapiens
Q93052	LPP	-	14	-	-	65.7	Lipoma-preferred partner	Homo sapiens
Q96HC4	PDLIM5	-	14	-	-	63.9	RecName: Full=PDZ and LIM domain protein 5; AltName: Full=Enigma homolog; AltName: Full=Enigma-like PDZ and LIM domains protein	Homo sapiens
Q99873	PRMT1	-	14	-	-	42.5	Protein arginine N-methyltransferase 1	Homo sapiens
Q9H845	ACAD9	-	14	-	-	68.8	RecName: Full=Acyl-CoA dehydrogenase family member 9, mitochondrial; Short=ACAD-9; EC=1.3.99.-; Flags: Precursor	Homo sapiens
Q9HB90	RRAGC	-	14	-	-	44.2	RecName: Full=Ras-related GTP-binding protein C; Short=Rag C; Short=RagC; AltName: Full=GTPase-interacting protein 2; AltName: Full=TIB929	Homo sapiens
Q9NR30	DDX21	-	14	-	-	87.3	RecName: Full=Nucleolar RNA helicase 2 {ECO:0000305}; EC=3.6.4.13 {ECO:0000269|PubMed:9461305}; AltName: Full=DEAD box protein 21; AltName: Full=Gu-alpha; AltName: Full=Nucleolar RNA helicase Gu; AltName: Full=Nucleolar RNA helicase II; AltName: Full	Homo sapiens
Q9NYF8	BCLAF1	-	14	-	-	106.1	RecName: Full=Bcl-2-associated transcription factor 1; Short=Btf; AltName: Full=BCLAF1 and THRAP3 family member 1	Homo sapiens
Q9UJU6	DBNL	-	14	-	-	48.2	RecName: Full=Drebrin-like protein; AltName: Full=Cervical SH3P7; AltName: Full=Cervical mucin-associated protein; AltName: Full=Drebrin-F; AltName: Full=HPK1-interacting protein of 55 kDa; Short=HIP-55; AltName: Full=SH3 domain-containing protein 7	Homo sapiens
Q9UNH7	SNX6	-	14	-	-	46.6	RecName: Full=Sorting nexin-6; AltName: Full=TRAF4-associated factor 2	Homo sapiens
Q9Y5X1	SNX9	-	14	-	-	66.6	Sorting nexin-9	Homo sapiens
P28288	ABCD3	-	13	-	-	75.5	RecName: Full=ATP-binding cassette sub-family D member 3; AltName: Full=70 kDa peroxisomal membrane protein; Short=PMP70	Homo sapiens
P54802	NAGLU	-	13	-	-	82.3	Alpha-N-acetylglucosaminidase	Homo sapiens
P61011	SRP54	-	13	-	-	55.7	Signal recognition particle 54 kDa protein	Homo sapiens
P61163	ACTR1A	-	13	-	-	42.6	Alpha-centractin	Homo sapiens
P61421	ATP6V0D1	-	13	-	-	40.3	V-type proton ATPase subunit d 1	Homo sapiens
P61764	STXBP1	-	13	-	-	67.6	Syntaxin-binding protein 1	Homo sapiens
Q12768	KIAA0196	-	13	-	-	134.3	RecName: Full=WASH complex subunit strumpellin	Homo sapiens
Q12797	ASPH	-	13	-	-	85.9	Aspartyl/asparaginyl beta-hydroxylase	Homo sapiens
Q12874	SF3A3	-	13	-	-	58.8	RecName: Full=Splicing factor 3A subunit 3; AltName: Full=SF3a60; AltName: Full=Spliceosome-associated protein 61; Short=SAP 61	Homo sapiens
Q13619	CUL4A	-	13	-	-	87.7	RecName: Full=Cullin-4A; Short=CUL-4A	Homo sapiens
Q13620	CUL4B	-	13	-	-	104	RecName: Full=Cullin-4B; Short=CUL-4B	Homo sapiens
Q15424	SAFB	-	13	-	-	102.6	RecName: Full=Scaffold attachment factor B1; Short=SAF-B; Short=SAF-B1; AltName: Full=HSP27 estrogen response element-TATA box-binding protein; Short=HSP27 ERE-TATA-binding protein	Homo sapiens
Q15654	TRIP6	-	13	-	-	50.3	RecName: Full=Thyroid receptor-interacting protein 6; Short=TR-interacting protein 6; Short=TRIP-6; AltName: Full=Opa-interacting protein 1; Short=OIP-1; AltName: Full=Zyxin-related protein 1; Short=ZRP-1	Homo sapiens
Q16222	UAP1	-	13	-	-	58.8	UDP-N-acetylhexosamine pyrophosphorylase	Homo sapiens
Q16401	PSMD5	-	13	-	-	56.2	RecName: Full=26S proteasome non-ATPase regulatory subunit 5; AltName: Full=26S protease subunit S5 basic; AltName: Full=26S proteasome subunit S5B	Homo sapiens
Q16610	ECM1	-	13	-	-	60.7	Extracellular matrix protein 1	Homo sapiens
Q16832	DDR2	-	13	-	-	96.7	RecName: Full=Discoidin domain-containing receptor 2; Short=Discoidin domain receptor 2; EC=2.7.10.1; AltName: Full=CD167 antigen-like family member B; AltName: Full=Discoidin domain-containing receptor tyrosine kinase 2; AltName: Full=Neurotrophic t	Homo sapiens
Q2M389	KIAA1033	-	13	-	-	136.4	RecName: Full=WASH complex subunit 7	Homo sapiens
Q66K74	MAP1S	-	13	-	-	112.2	RecName: Full=Microtubule-associated protein 1S; Short=MAP-1S; AltName: Full=BPY2-interacting protein 1; AltName: Full=Microtubule-associated protein 8; AltName: Full=Variable charge Y chromosome 2-interacting protein 1; Short=VCY2-interacting protei	Homo sapiens
Q6NUK1	SLC25A24	-	13	-	-	53.4	RecName: Full=Calcium-binding mitochondrial carrier protein SCaMC-1; AltName: Full=Mitochondrial ATP-Mg/Pi carrier protein 1; AltName: Full=Mitochondrial Ca(2+)-dependent solute carrier protein 1; AltName: Full=Small calcium-binding mitochondrial car	Homo sapiens
Q7Z3E5	ARMC9	-	13	-	-	91.8	RecName: Full=LisH domain-containing protein ARMC9; AltName: Full=Melanoma/melanocyte-specific tumor antigen KU-MEL-1; AltName: Full=NS21	Homo sapiens
Q86W92	PPFIBP1	-	13	-	-	114	RecName: Full=Liprin-beta-1; AltName: Full=Protein tyrosine phosphatase receptor type f polypeptide-interacting protein-binding protein 1; Short=PTPRF-interacting protein-binding protein 1; AltName: Full=hSGT2	Homo sapiens
Q8IVL6	P3H3	-	13	-	-	81.8	RecName: Full=Prolyl 3-hydroxylase 3; EC=1.14.11.7; AltName: Full=Leprecan-like protein 2; AltName: Full=Protein B; Flags: Precursor	Homo sapiens
Q8IWE2	FAM114A1	-	13	-	-	60.7	Protein NOXP20	Homo sapiens
Q8N163	KIAA1967	-	13	-	-	102.9	RecName: Full=DBIRD complex subunit KIAA1967; AltName: Full=Deleted in breast cancer gene 1 protein; Short=DBC-1; Short=DBC.1; AltName: Full=p30 DBC	Homo sapiens
Q8NEU8	APPL2	-	13	-	-	74.5	RecName: Full=DCC-interacting protein 13-beta; Short=Dip13-beta; AltName: Full=Adapter protein containing PH domain, PTB domain and leucine zipper motif 2	Homo sapiens
Q96A33	CCDC47	-	13	-	-	55.9	Coiled-coil domain-containing protein 47	Homo sapiens
Q96Q06	PLIN4	-	13	-	-	134.4	RecName: Full=Perilipin-4; AltName: Full=Adipocyte protein S3-12	Homo sapiens
Q9BWD1	ACAT2	-	13	-	-	41.4	Acetyl-CoA acetyltransferase, cytosolic	Homo sapiens
Q9BZF1	OSBPL8	-	13	-	-	101.2	RecName: Full=Oxysterol-binding protein-related protein 8; Short=ORP-8; Short=OSBP-related protein 8	Homo sapiens
Q9UJS0	SLC25A13	-	13	-	-	74.2	RecName: Full=Calcium-binding mitochondrial carrier protein Aralar2; AltName: Full=Citrin; AltName: Full=Mitochondrial aspartate glutamate carrier 2; AltName: Full=Solute carrier family 25 member 13	Homo sapiens
Q9Y230	RUVBL2	-	13	-	-	51.2	RecName: Full=RuvB-like 2; EC=3.6.4.12; AltName: Full=48 kDa TATA box-binding protein-interacting protein; Short=48 kDa TBP-interacting protein; AltName: Full=51 kDa erythrocyte cytosolic protein; Short=ECP-51; AltName: Full=INO80 complex subunit J;	Homo sapiens
Q9Y3F4	STRAP	-	13	-	-	38.4	Serine-threonine kinase receptor-associated protein	Homo sapiens
O00116	AGPS	-	12	-	-	72.9	RecName: Full=Alkyldihydroxyacetonephosphate synthase, peroxisomal; Short=Alkyl-DHAP synthase; EC=2.5.1.26; AltName: Full=Aging-associated gene 5 protein; AltName: Full=Alkylglycerone-phosphate synthase; Flags: Precursor	Homo sapiens
O00567	NOP56	-	12	-	-	66	RecName: Full=Nucleolar protein 56; AltName: Full=Nucleolar protein 5A	Homo sapiens
O14979	HNRNPDL	-	12	-	-	46.4	Heterogeneous nuclear ribonucleoprotein D-like	Homo sapiens
O43237	DYNC1LI2	-	12	-	-	54.1	RecName: Full=Cytoplasmic dynein 1 light intermediate chain 2; AltName: Full=Dynein light intermediate chain 2, cytosolic; Short=LIC-2; AltName: Full=LIC53/55	Homo sapiens
O43592	XPOT	-	12	-	-	110	RecName: Full=Exportin-T; AltName: Full=Exportin(tRNA); AltName: Full=tRNA exportin	Homo sapiens
O60841	EIF5B	-	12	-	-	138.8	RecName: Full=Eukaryotic translation initiation factor 5B; Short=eIF-5B; EC=3.6.5.3; AltName: Full=Translation initiation factor IF-2	Homo sapiens
O75131	CPNE3	-	12	-	-	60.1	Copine-3	Homo sapiens
P09543	CNP	-	12	-	-	47.6	RecName: Full=2',3'-cyclic-nucleotide 3'-phosphodiesterase; Short=CNP; Short=CNPase; EC=3.1.4.37; Flags: Precursor	Homo sapiens
P29590	PML	-	12	-	-	97.6	RecName: Full=Protein PML; AltName: Full=Promyelocytic leukemia protein; AltName: Full=RING finger protein 71; AltName: Full=Tripartite motif-containing protein 19	Homo sapiens
P30419	NMT1	-	12	-	-	56.8	Glycylpeptide N-tetradecanoyltransferase 1	Homo sapiens
P33527	ABCC1	-	12	-	-	171.6	RecName: Full=Multidrug resistance-associated protein 1; AltName: Full=ATP-binding cassette sub-family C member 1; AltName: Full=Leukotriene C(4) transporter; Short=LTC4 transporter	Homo sapiens
P36507	MAP2K2	-	12	-	-	44.4	RecName: Full=Dual specificity mitogen-activated protein kinase kinase 2; Short=MAP kinase kinase 2; Short=MAPKK 2; EC=2.7.12.2; AltName: Full=ERK activator kinase 2; AltName: Full=MAPK/ERK kinase 2; Short=MEK 2	Homo sapiens
P43686	PSMC4	-	12	-	-	47.4	26S proteasome regulatory subunit 6B	Homo sapiens
P46060	RANGAP1	-	12	-	-	63.5	RecName: Full=Ran GTPase-activating protein 1; Short=RanGAP1	Homo sapiens
P49915	GMPS	-	12	-	-	76.7	RecName: Full=GMP synthase [glutamine-hydrolyzing]; EC=6.3.5.2; AltName: Full=GMP synthetase; AltName: Full=Glutamine amidotransferase	Homo sapiens
P50479	PDLIM4	-	12	-	-	35.4	PDZ and LIM domain protein 4	Homo sapiens
P50552	VASP	-	12	-	-	39.8	Vasodilator-stimulated phosphoprotein	Homo sapiens
P51911	CNN1	-	12	-	-	33.2	Calponin-1	Homo sapiens
P53007	SLC25A1	-	12	-	-	34	RecName: Full=Tricarboxylate transport protein, mitochondrial; AltName: Full=Citrate transport protein; Short=CTP; AltName: Full=Solute carrier family 25 member 1; AltName: Full=Tricarboxylate carrier protein; Flags: Precursor	Homo sapiens
P61006	RAB8A	-	12	-	-	23.7	Ras-related protein Rab-8A	Homo sapiens
P62495	ETF1	-	12	-	-	49	Eukaryotic peptide chain release factor subunit 1	Homo sapiens
P83111	LACTB	-	12	-	-	60.7	RecName: Full=Serine beta-lactamase-like protein LACTB, mitochondrial {ECO:0000305}; EC=3.4.-.- {ECO:0000269|PubMed:28329758}; Flags: Precursor	Homo sapiens
P98160	HSPG2	-	12	-	-	468.8	Basement membrane-specific heparan sulfate proteoglycan core protein	Homo sapiens
Q12904	AIMP1	-	12	-	-	34.4	RecName: Full=Aminoacyl tRNA synthase complex-interacting multifunctional protein 1; AltName: Full=Multisynthase complex auxiliary component p43; Contains: RecName: Full=Endothelial monocyte-activating polypeptide 2; Short=EMAP-2; AltName: Full=Endot	Homo sapiens
Q14258	TRIM25	-	12	-	-	71	RecName: Full=E3 ubiquitin/ISG15 ligase TRIM25; EC=6.3.2.n3 {ECO:0000269|PubMed:16352599}; AltName: Full=Estrogen-responsive finger protein; AltName: Full=RING finger protein 147; AltName: Full=RING-type E3 ubiquitin transferase; EC=2.3.2.27 {ECO:000	Homo sapiens
Q14643	ITPR1	-	12	-	-	313.9	RecName: Full=Inositol 1,4,5-trisphosphate receptor type 1; AltName: Full=IP3 receptor isoform 1; Short=IP3R 1; Short=InsP3R1; AltName: Full=Type 1 inositol 1,4,5-trisphosphate receptor; Short=Type 1 InsP3 receptor	Homo sapiens
Q14839	CHD4	-	12	-	-	218	RecName: Full=Chromodomain-helicase-DNA-binding protein 4; Short=CHD-4; EC=3.6.4.12; AltName: Full=ATP-dependent helicase CHD4; AltName: Full=Mi-2 autoantigen 218 kDa protein; AltName: Full=Mi2-beta	Homo sapiens
Q15691	MAPRE1	-	12	-	-	30	Microtubule-associated protein RP/EB family member 1	Homo sapiens
Q16795	NDUFA9	-	12	-	-	42.5	RecName: Full=NADH dehydrogenase [ubiquinone] 1 alpha subcomplex subunit 9, mitochondrial; AltName: Full=Complex I-39kD; Short=CI-39kD; AltName: Full=NADH-ubiquinone oxidoreductase 39 kDa subunit; Flags: Precursor	Homo sapiens
Q5VYK3	ECPAS	-	12	-	-	204.3	RecName: Full=Proteasome-associated protein ECM29 homolog; Short=Ecm29	Homo sapiens
Q641Q2	FAM21A	-	12	-	-	147.2	RecName: Full=WASH complex subunit FAM21A	Homo sapiens
Q7Z2Z2	EFTUD1	-	12	-	-	125.4	RecName: Full=Elongation factor Tu GTP-binding domain-containing protein 1; AltName: Full=Elongation factor-like 1; AltName: Full=Protein FAM42A	Homo sapiens
Q8IZL8	PELP1	-	12	-	-	119.7	RecName: Full=Proline-, glutamic acid- and leucine-rich protein 1; AltName: Full=Modulator of non-genomic activity of estrogen receptor; AltName: Full=Transcription factor HMX3	Homo sapiens
Q8N573	OXR1	-	12	-	-	98	RecName: Full=Oxidation resistance protein 1	Homo sapiens
Q92626	PXDN	-	12	-	-	165.3	Peroxidasin homolog	Homo sapiens
Q96A65	EXOC4	-	12	-	-	110.5	RecName: Full=Exocyst complex component 4; AltName: Full=Exocyst complex component Sec8	Homo sapiens
Q96I24	FUBP3	-	12	-	-	61.6	Far upstream element-binding protein 3	Homo sapiens
Q96N67	DOCK7	-	12	-	-	242.6	RecName: Full=Dedicator of cytokinesis protein 7	Homo sapiens
Q99829	CPNE1	-	12	-	-	59.1	RecName: Full=Copine-1; AltName: Full=Copine I	Homo sapiens
Q9BTU6	PI4K2A	-	12	-	-	54	RecName: Full=Phosphatidylinositol 4-kinase type 2-alpha; EC=2.7.1.67 {ECO:0000269|PubMed:11279162, ECO:0000269|PubMed:20388919, ECO:0000269|PubMed:24675427, ECO:0000269|PubMed:25168678}; AltName: Full=Phosphatidylinositol 4-kinase type II-alpha	Homo sapiens
Q9H2U2	PPA2	-	12	-	-	37.9	RecName: Full=Inorganic pyrophosphatase 2, mitochondrial; EC=3.6.1.1; AltName: Full=Pyrophosphatase SID6-306; AltName: Full=Pyrophosphate phospho-hydrolase 2; Short=PPase 2; Flags: Precursor	Homo sapiens
Q9NR45	NANS	-	12	-	-	40.3	Sialic acid synthase	Homo sapiens
Q9UHB9	SRP68	-	12	-	-	70.7	RecName: Full=Signal recognition particle subunit SRP68; Short=SRP68; AltName: Full=Signal recognition particle 68 kDa protein	Homo sapiens
Q9UKV3	ACIN1	-	12	-	-	151.9	RecName: Full=Apoptotic chromatin condensation inducer in the nucleus; Short=Acinus	Homo sapiens
Q9UPQ0	LIMCH1	-	12	-	-	121.9	RecName: Full=LIM and calponin homology domains-containing protein 1	Homo sapiens
Q9Y305	ACOT9	-	12	-	-	49.9	RecName: Full=Acyl-coenzyme A thioesterase 9, mitochondrial; Short=Acyl-CoA thioesterase 9; EC=3.1.2.-; AltName: Full=Acyl-CoA thioester hydrolase 9; Flags: Precursor	Homo sapiens
Q9Y4W6	AFG3L2	-	12	-	-	88.6	RecName: Full=AFG3-like protein 2; EC=3.4.24.-; AltName: Full=Paraplegin-like protein	Homo sapiens
Q9Y5S1	TRPV2	-	12	-	-	86	RecName: Full=Transient receptor potential cation channel subfamily V member 2; Short=TrpV2; AltName: Full=Osm-9-like TRP channel 2; Short=OTRPC2; AltName: Full=Vanilloid receptor-like protein 1; Short=VRL-1	Homo sapiens
Q9Y6M1	IGF2BP2	-	12	-	-	66.1	RecName: Full=Insulin-like growth factor 2 mRNA-binding protein 2; Short=IGF2 mRNA-binding protein 2; Short=IMP-2; AltName: Full=Hepatocellular carcinoma autoantigen p62; AltName: Full=IGF-II mRNA-binding protein 2; AltName: Full=VICKZ family member	Homo sapiens
O00764	PDXK	-	11	-	-	35.1	Pyridoxal kinase	Homo sapiens
O14908	GIPC1	-	11	-	-	36	PDZ domain-containing protein GIPC1	Homo sapiens
O15118	NPC1	-	11	-	-	142.2	RecName: Full=Niemann-Pick C1 protein; Flags: Precursor	Homo sapiens
O43264	ZW10	-	11	-	-	88.8	RecName: Full=Centromere/kinetochore protein zw10 homolog	Homo sapiens
O43396	TXNL1	-	11	-	-	32.3	Thioredoxin-like protein 1	Homo sapiens
O43854	EDIL3	-	11	-	-	53.8	RecName: Full=EGF-like repeat and discoidin I-like domain-containing protein 3; AltName: Full=Developmentally-regulated endothelial cell locus 1 protein; AltName: Full=Integrin-binding protein DEL1; Flags: Precursor	Homo sapiens
O75306	NDUFS2	-	11	-	-	52.5	RecName: Full=NADH dehydrogenase [ubiquinone] iron-sulfur protein 2, mitochondrial; EC=1.6.5.3; EC=1.6.99.3; AltName: Full=Complex I-49kD; Short=CI-49kD; AltName: Full=NADH-ubiquinone oxidoreductase 49 kDa subunit; Flags: Precursor	Homo sapiens
O75821	EIF3G	-	11	-	-	35.6	Eukaryotic translation initiation factor 3 subunit G	Homo sapiens
O76094	SRP72	-	11	-	-	74.6	Signal recognition particle subunit SRP72	Homo sapiens
O95816	BAG2	-	11	-	-	23.8	RecName: Full=BAG family molecular chaperone regulator 2; Short=BAG-2; AltName: Full=Bcl-2-associated athanogene 2	Homo sapiens
P08621	SNRNP70	-	11	-	-	51.6	U1 small nuclear ribonucleoprotein 70 kDa	Homo sapiens
P09601	HMOX1	-	11	-	-	32.8	RecName: Full=Heme oxygenase 1; Short=HO-1; EC=1.14.14.18 {ECO:0000250|UniProtKB:O48782}	Homo sapiens
P16949	STMN1	-	11	-	-	17.3	Stathmin	Homo sapiens
P21399	ACO1	-	11	-	-	98.4	RecName: Full=Cytoplasmic aconitate hydratase; Short=Aconitase; EC=4.2.1.3; AltName: Full=Citrate hydro-lyase; AltName: Full=Ferritin repressor protein; AltName: Full=Iron regulatory protein 1; Short=IRP1; AltName: Full=Iron-responsive element-bindin	Homo sapiens
P21912	SDHB	-	11	-	-	31.6	Succinate dehydrogenase [ubiquinone] iron-sulfur subunit, mitochondrial	Homo sapiens
P22090	RPS4Y1	-	11	-	-	29.5	40S ribosomal protein S4, Y isoform 1	Homo sapiens
P31689	DNAJA1	-	11	-	-	44.9	DnaJ homolog subfamily A member 1	Homo sapiens
P49756	RBM25	-	11	-	-	100.2	RecName: Full=RNA-binding protein 25; AltName: Full=Arg/Glu/Asp-rich protein of 120 kDa; Short=RED120; AltName: Full=Protein S164; AltName: Full=RNA-binding motif protein 25; AltName: Full=RNA-binding region-containing protein 7	Homo sapiens
P52948	NUP98	-	11	-	-	197.6	RecName: Full=Nuclear pore complex protein Nup98-Nup96; Contains: RecName: Full=Nuclear pore complex protein Nup98; AltName: Full=98 kDa nucleoporin; AltName: Full=Nucleoporin Nup98; Contains: RecName: Full=Nuclear pore complex protein Nup96; AltName	Homo sapiens
P61221	ABCE1	-	11	-	-	67.3	ATP-binding cassette sub-family E member 1	Homo sapiens
P98194	ATP2C1	-	11	-	-	100.6	RecName: Full=Calcium-transporting ATPase type 2C member 1; Short=ATPase 2C1; EC=3.6.3.8; AltName: Full=ATP-dependent Ca(2+) pump PMR1	Homo sapiens
Q02978	SLC25A11	-	11	-	-	34.1	RecName: Full=Mitochondrial 2-oxoglutarate/malate carrier protein; Short=OGCP; AltName: Full=Solute carrier family 25 member 11	Homo sapiens
Q06323	PSME1	-	11	-	-	28.7	Proteasome activator complex subunit 1	Homo sapiens
Q09028	RBBP4	-	11	-	-	47.7	Histone-binding protein RBBP4	Homo sapiens
Q13177	PAK2	-	11	-	-	58	RecName: Full=Serine/threonine-protein kinase PAK 2; EC=2.7.11.1; AltName: Full=Gamma-PAK; AltName: Full=PAK65; AltName: Full=S6/H4 kinase; AltName: Full=p21-activated kinase 2; Short=PAK-2; AltName: Full=p58; Contains: RecName: Full=PAK-2p27; Short=	Homo sapiens
Q13492	PICALM	-	11	-	-	70.8	RecName: Full=Phosphatidylinositol-binding clathrin assembly protein; AltName: Full=Clathrin assembly lymphoid myeloid leukemia protein	Homo sapiens
Q13724	MOGS	-	11	-	-	91.9	Mannosyl-oligosaccharide glucosidase	Homo sapiens
Q16543	CDC37	-	11	-	-	44.5	Hsp90 co-chaperone Cdc37	Homo sapiens
Q6IBS0	TWF2	-	11	-	-	39.5	RecName: Full=Twinfilin-2; AltName: Full=A6-related protein; Short=hA6RP; AltName: Full=Protein tyrosine kinase 9-like; AltName: Full=Twinfilin-1-like protein	Homo sapiens
Q7L2H7	EIF3M	-	11	-	-	42.5	Eukaryotic translation initiation factor 3 subunit M	Homo sapiens
Q86X55	CARM1	-	11	-	-	65.9	RecName: Full=Histone-arginine methyltransferase CARM1; EC=2.1.1.-; EC=2.1.1.125; AltName: Full=Coactivator-associated arginine methyltransferase 1; AltName: Full=Protein arginine N-methyltransferase 4	Homo sapiens
Q8IXB1	DNAJC10	-	11	-	-	91.1	RecName: Full=DnaJ homolog subfamily C member 10; EC=1.8.4.-; AltName: Full=Endoplasmic reticulum DNA J domain-containing protein 5; Short=ER-resident protein ERdj5; Short=ERdj5; AltName: Full=Macrothioredoxin; Short=MTHr; Flags: Precursor	Homo sapiens
Q8NE71	ABCF1	-	11	-	-	95.9	RecName: Full=ATP-binding cassette sub-family F member 1; AltName: Full=ATP-binding cassette 50; AltName: Full=TNF-alpha-stimulated ABC protein	Homo sapiens
Q96F07	CYFIP2	-	11	-	-	148.4	Cytoplasmic FMR1-interacting protein 2	Homo sapiens
Q99805	TM9SF2	-	11	-	-	75.8	Transmembrane 9 superfamily member 2	Homo sapiens
Q9BRK5	SDF4	-	11	-	-	41.8	RecName: Full=45 kDa calcium-binding protein; Short=Cab45; AltName: Full=Stromal cell-derived factor 4; Short=SDF-4; Flags: Precursor	Homo sapiens
Q9BT78	COPS4	-	11	-	-	46.3	RecName: Full=COP9 signalosome complex subunit 4; Short=SGN4; Short=Signalosome subunit 4; AltName: Full=JAB1-containing signalosome subunit 4	Homo sapiens
Q9BXK5	BCL2L13	-	11	-	-	52.7	Bcl-2-like protein 13	Homo sapiens
Q9BZQ8	FAM129A	-	11	-	-	103.1	RecName: Full=Protein Niban; AltName: Full=Cell growth-inhibiting gene 39 protein; AltName: Full=Protein FAM129A	Homo sapiens
Q9H270	VPS11	-	11	-	-	107.8	RecName: Full=Vacuolar protein sorting-associated protein 11 homolog; Short=hVPS11; AltName: Full=RING finger protein 108	Homo sapiens
Q9H583	HEATR1	-	11	-	-	242.4	RecName: Full=HEAT repeat-containing protein 1; AltName: Full=Protein BAP28; AltName: Full=U3 small nucleolar RNA-associated protein 10 homolog; Contains: RecName: Full=HEAT repeat-containing protein 1, N-terminally processed	Homo sapiens
Q9H6Z4	RANBP3	-	11	-	-	60.2	RecName: Full=Ran-binding protein 3; Short=RanBP3	Homo sapiens
Q9NTK5	OLA1	-	11	-	-	44.7	Obg-like ATPase 1	Homo sapiens
Q9P0V9	SEPTIN10	-	11	-	-	52.6	RecName: Full=Septin-10	Homo sapiens
Q9UGI8	TES	-	11	-	-	48	RecName: Full=Testin; AltName: Full=TESS	Homo sapiens
Q9UH99	SUN2	-	11	-	-	80.3	RecName: Full=SUN domain-containing protein 2; AltName: Full=Protein unc-84 homolog B; AltName: Full=Rab5-interacting protein; Short=Rab5IP; AltName: Full=Sad1/unc-84 protein-like 2	Homo sapiens
Q9UIA9	XPO7	-	11	-	-	123.9	RecName: Full=Exportin-7; Short=Exp7; AltName: Full=Ran-binding protein 16	Homo sapiens
Q9UMS4	PRPF19	-	11	-	-	55.2	Pre-mRNA-processing factor 19	Homo sapiens
Q9Y285	FARSA	-	11	-	-	57.6	Phenylalanine--tRNA ligase alpha subunit	Homo sapiens
Q9Y394	DHRS7	-	11	-	-	38.3	RecName: Full=Dehydrogenase/reductase SDR family member 7; EC=1.1.-.-; AltName: Full=Retinal short-chain dehydrogenase/reductase 4; Short=retSDR4; Flags: Precursor	Homo sapiens
Q9Y450	HBS1L	-	11	-	-	75.5	RecName: Full=HBS1-like protein; AltName: Full=ERFS	Homo sapiens
Q9Y4E1	FAM21C	-	11	-	-	144.7	RecName: Full=WASH complex subunit FAM21C; AltName: Full=Vaccinia virus penetration factor; Short=VPEF	Homo sapiens
Q9Y520	PRRC2C	-	11	-	-	316.9	RecName: Full=Protein PRRC2C; AltName: Full=BAT2 domain-containing protein 1; AltName: Full=HBV X-transactivated gene 2 protein; AltName: Full=HBV XAg-transactivated protein 2; AltName: Full=HLA-B-associated transcript 2-like 2; AltName: Full=Proline	Homo sapiens
O00151	PDLIM1	-	10	-	-	36.1	RecName: Full=PDZ and LIM domain protein 1; AltName: Full=C-terminal LIM domain protein 1; AltName: Full=Elfin; AltName: Full=LIM domain protein CLP-36	Homo sapiens
O00425	IGF2BP3	-	10	-	-	63.7	RecName: Full=Insulin-like growth factor 2 mRNA-binding protein 3; Short=IGF2 mRNA-binding protein 3; Short=IMP-3; AltName: Full=IGF-II mRNA-binding protein 3; AltName: Full=KH domain-containing protein overexpressed in cancer; Short=hKOC; AltName: F	Homo sapiens
O00505	KPNA3	-	10	-	-	57.8	RecName: Full=Importin subunit alpha-4; AltName: Full=Importin alpha Q1; Short=Qip1; AltName: Full=Karyopherin subunit alpha-4	Homo sapiens
O15173	PGRMC2	-	10	-	-	23.8	Membrane-associated progesterone receptor component 2	Homo sapiens
O15269	SPTLC1	-	10	-	-	52.7	RecName: Full=Serine palmitoyltransferase 1; EC=2.3.1.50; AltName: Full=Long chain base biosynthesis protein 1; Short=LCB 1; AltName: Full=Serine-palmitoyl-CoA transferase 1; Short=SPT 1; Short=SPT1	Homo sapiens
O43681	GET3	-	10	-	-	38.8	ATPase ASNA1	Homo sapiens
O43847	NRDC	-	10	-	-	131.6	RecName: Full=Nardilysin; EC=3.4.24.61; AltName: Full=N-arginine dibasic convertase; Short=NRD convertase; Short=NRD-C; Flags: Precursor	Homo sapiens
O60684	KPNA6	-	10	-	-	60	RecName: Full=Importin subunit alpha-7; AltName: Full=Karyopherin subunit alpha-6	Homo sapiens
O60832	DKC1	-	10	-	-	57.7	RecName: Full=H/ACA ribonucleoprotein complex subunit DKC1; EC=5.4.99.- {ECO:0000305|PubMed:25219674}; AltName: Full=CBF5 homolog; AltName: Full=Dyskerin; AltName: Full=Nopp140-associated protein of 57 kDa; AltName: Full=Nucleolar protein NAP57; AltN	Homo sapiens
O75694	NUP155	-	10	-	-	155.2	RecName: Full=Nuclear pore complex protein Nup155; AltName: Full=155 kDa nucleoporin; AltName: Full=Nucleoporin Nup155	Homo sapiens
O76021	RSL1D1	-	10	-	-	55	RecName: Full=Ribosomal L1 domain-containing protein 1; AltName: Full=CATX-11; AltName: Full=Cellular senescence-inhibited gene protein {ECO:0000303|PubMed:18678645}; AltName: Full=Protein PBK1	Homo sapiens
O95336	PGLS	-	10	-	-	27.5	RecName: Full=6-phosphogluconolactonase; Short=6PGL; EC=3.1.1.31	Homo sapiens
O95810	SDPR	-	10	-	-	47.2	Caveolae-associated protein 2	Homo sapiens
O95817	BAG3	-	10	-	-	61.6	RecName: Full=BAG family molecular chaperone regulator 3; Short=BAG-3; AltName: Full=Bcl-2-associated athanogene 3; AltName: Full=Bcl-2-binding protein Bis; AltName: Full=Docking protein CAIR-1	Homo sapiens
P20340	RAB6A	-	10	-	-	23.6	RecName: Full=Ras-related protein Rab-6A; Short=Rab-6	Homo sapiens
P22033	MMUT	-	10	-	-	83.1	RecName: Full=Methylmalonyl-CoA mutase, mitochondrial; Short=MCM; EC=5.4.99.2; AltName: Full=Methylmalonyl-CoA isomerase; Flags: Precursor	Homo sapiens
P22061	PCMT1	-	10	-	-	24.6	Protein-L-isoaspartate(D-aspartate) O-methyltransferase	Homo sapiens
P22087	FBL	-	10	-	-	33.8	rRNA 2'-O-methyltransferase fibrillarin	Homo sapiens
P23229	ITGA6	-	10	-	-	126.6	RecName: Full=Integrin alpha-6; AltName: Full=CD49 antigen-like family member F; AltName: Full=VLA-6; AltName: CD_antigen=CD49f; Contains: RecName: Full=Integrin alpha-6 heavy chain; Contains: RecName: Full=Integrin alpha-6 light chain; Contains: Rec	Homo sapiens
P27695	APEX1	-	10	-	-	35.6	DNA-(apurinic or apyrimidinic site) lyase	Homo sapiens
P35611	ADD1	-	10	-	-	81	RecName: Full=Alpha-adducin; AltName: Full=Erythrocyte adducin subunit alpha	Homo sapiens
P36543	ATP6V1E1	-	10	-	-	26.1	RecName: Full=V-type proton ATPase subunit E 1; Short=V-ATPase subunit E 1; AltName: Full=V-ATPase 31 kDa subunit; Short=p31; AltName: Full=Vacuolar proton pump subunit E 1	Homo sapiens
P40763	STAT3	-	10	-	-	88.1	RecName: Full=Signal transducer and activator of transcription 3 {ECO:0000312|HGNC:HGNC:11364}; AltName: Full=Acute-phase response factor	Homo sapiens
P42025	ACTR1B	-	10	-	-	42.3	Beta-centractin	Homo sapiens
P49023	PXN	-	10	-	-	64.5	RecName: Full=Paxillin	Homo sapiens
P51665	PSMD7	-	10	-	-	37	26S proteasome non-ATPase regulatory subunit 7	Homo sapiens
P54756	EPHA5	-	10	-	-	114.8	RecName: Full=Ephrin type-A receptor 5; EC=2.7.10.1; AltName: Full=Brain-specific kinase; AltName: Full=EPH homology kinase 1; Short=EHK-1; AltName: Full=EPH-like kinase 7; Short=EK7; Short=hEK7; Flags: Precursor	Homo sapiens
P55263	ADK	-	10	-	-	40.5	Adenosine kinase	Homo sapiens
P61254	RPL26	-	10	-	-	17.3	60S ribosomal protein L26	Homo sapiens
Q02880	TOP2B	-	10	-	-	183.3	RecName: Full=DNA topoisomerase 2-beta; EC=5.99.1.3; AltName: Full=DNA topoisomerase II, beta isozyme	Homo sapiens
Q08379	GOLGA2	-	10	-	-	113.1	RecName: Full=Golgin subfamily A member 2; AltName: Full=130 kDa cis-Golgi matrix protein {ECO:0000303|PubMed:8315394}; Short=GM130 {ECO:0000303|PubMed:8315394}; AltName: Full=GM130 autoantigen {ECO:0000303|PubMed:8315394}; AltName: Full=Golgin-95 {E	Homo sapiens
Q10471	GALNT2	-	10	-	-	64.7	RecName: Full=Polypeptide N-acetylgalactosaminyltransferase 2; EC=2.4.1.41; AltName: Full=Polypeptide GalNAc transferase 2; Short=GalNAc-T2; Short=pp-GaNTase 2; AltName: Full=Protein-UDP acetylgalactosaminyltransferase 2; AltName: Full=UDP-GalNAc:pol	Homo sapiens
Q13098	GPS1	-	10	-	-	55.5	RecName: Full=COP9 signalosome complex subunit 1; Short=SGN1; Short=Signalosome subunit 1; AltName: Full=G protein pathway suppressor 1; Short=GPS-1; AltName: Full=JAB1-containing signalosome subunit 1; AltName: Full=Protein MFH	Homo sapiens
Q13564	NAE1	-	10	-	-	60.2	RecName: Full=NEDD8-activating enzyme E1 regulatory subunit; AltName: Full=Amyloid beta precursor protein-binding protein 1, 59 kDa; Short=APP-BP1; AltName: Full=Amyloid protein-binding protein 1; AltName: Full=Proto-oncogene protein 1	Homo sapiens
Q14161	GIT2	-	10	-	-	84.5	RecName: Full=ARF GTPase-activating protein GIT2; Short=ARF GAP GIT2; AltName: Full=Cool-interacting tyrosine-phosphorylated protein 2; Short=CAT-2; Short=CAT2; AltName: Full=G protein-coupled receptor kinase-interactor 2; AltName: Full=GRK-interacti	Homo sapiens
Q14498	RBM39	-	10	-	-	59.4	RecName: Full=RNA-binding protein 39; AltName: Full=CAPER alpha; AltName: Full=Hepatocellular carcinoma protein 1; AltName: Full=RNA-binding motif protein 39; AltName: Full=RNA-binding region-containing protein 2; AltName: Full=Splicing factor HCC1	Homo sapiens
Q14554	PDIA5	-	10	-	-	59.6	RecName: Full=Protein disulfide-isomerase A5; EC=5.3.4.1; AltName: Full=Protein disulfide isomerase-related protein; Flags: Precursor	Homo sapiens
Q15036	SNX17	-	10	-	-	52.9	RecName: Full=Sorting nexin-17	Homo sapiens
Q15042	RAB3GAP1	-	10	-	-	110.5	RecName: Full=Rab3 GTPase-activating protein catalytic subunit; AltName: Full=RAB3 GTPase-activating protein 130 kDa subunit; AltName: Full=Rab3-GAP p130; Short=Rab3-GAP	Homo sapiens
Q15257	PTPA	-	10	-	-	40.7	Serine/threonine-protein phosphatase 2A activator	Homo sapiens
Q15392	DHCR24	-	10	-	-	60.1	RecName: Full=Delta(24)-sterol reductase; EC=1.3.1.72; AltName: Full=24-dehydrocholesterol reductase; AltName: Full=3-beta-hydroxysterol delta-24-reductase; AltName: Full=Diminuto/dwarf1 homolog; AltName: Full=Seladin-1; Flags: Precursor	Homo sapiens
Q15717	ELAVL1	-	10	-	-	36.1	ELAV-like protein 1	Homo sapiens
Q16527	CSRP2	-	10	-	-	21	Cysteine and glycine-rich protein 2	Homo sapiens
Q16666	IFI16	-	10	-	-	88.3	RecName: Full=Gamma-interferon-inducible protein 16; Short=Ifi-16; AltName: Full=Interferon-inducible myeloid differentiation transcriptional activator	Homo sapiens
Q53EP0	FNDC3B	-	10	-	-	132.9	RecName: Full=Fibronectin type III domain-containing protein 3B; AltName: Full=Factor for adipocyte differentiation 104; AltName: Full=HCV NS5A-binding protein 37	Homo sapiens
Q68EM7	ARHGAP17	-	10	-	-	95.4	RecName: Full=Rho GTPase-activating protein 17; AltName: Full=Rho-type GTPase-activating protein 17; AltName: Full=RhoGAP interacting with CIP4 homologs protein 1; Short=RICH-1	Homo sapiens
Q6PKG0	LARP1	-	10	-	-	123.5	RecName: Full=La-related protein 1; AltName: Full=La ribonucleoprotein domain family member 1	Homo sapiens
Q86UE4	MTDH	-	10	-	-	63.8	Protein LYRIC	Homo sapiens
Q8N1G4	LRRC47	-	10	-	-	63.5	RecName: Full=Leucine-rich repeat-containing protein 47	Homo sapiens
Q8TAT6	NPLOC4	-	10	-	-	68.1	RecName: Full=Nuclear protein localization protein 4 homolog; Short=Protein NPL4	Homo sapiens
Q92597	NDRG1	-	10	-	-	42.8	RecName: Full=Protein NDRG1; AltName: Full=Differentiation-related gene 1 protein; Short=DRG-1; AltName: Full=N-myc downstream-regulated gene 1 protein; AltName: Full=Nickel-specific induction protein Cap43; AltName: Full=Reducing agents and tunicamy	Homo sapiens
Q92599	SEPTIN8	-	10	-	-	55.8	Septin-8	Homo sapiens
Q96BM9	ARL8A	-	10	-	-	21.4	ADP-ribosylation factor-like protein 8A	Homo sapiens
Q96CM8	ACSF2	-	10	-	-	68.1	RecName: Full=Acyl-CoA synthetase family member 2, mitochondrial; EC=6.2.1.-; Flags: Precursor	Homo sapiens
Q96CS3	FAF2	-	10	-	-	52.6	FAS-associated factor 2	Homo sapiens
Q96FW1	OTUB1	-	10	-	-	31.3	Ubiquitin thioesterase OTUB1	Homo sapiens
Q96T51	RUFY1	-	10	-	-	79.8	RecName: Full=RUN and FYVE domain-containing protein 1; AltName: Full=FYVE-finger protein EIP1; AltName: Full=La-binding protein 1; AltName: Full=Rab4-interacting protein; AltName: Full=Zinc finger FYVE domain-containing protein 12	Homo sapiens
Q9H223	EHD4	-	10	-	-	61.2	RecName: Full=EH domain-containing protein 4; AltName: Full=Hepatocellular carcinoma-associated protein 10/11; AltName: Full=PAST homolog 4	Homo sapiens
Q9UBQ0	VPS29	-	10	-	-	20.5	Vacuolar protein sorting-associated protein 29	Homo sapiens
Q9UEY8	ADD3	-	10	-	-	79.2	RecName: Full=Gamma-adducin; AltName: Full=Adducin-like protein 70	Homo sapiens
Q9UHX1	PUF60	-	10	-	-	59.9	RecName: Full=Poly(U)-binding-splicing factor PUF60; AltName: Full=60 kDa poly(U)-binding-splicing factor; AltName: Full=FUSE-binding protein-interacting repressor; Short=FBP-interacting repressor; AltName: Full=Ro-binding protein 1; Short=RoBP1; Alt	Homo sapiens
Q9UIJ7	AK3	-	10	-	-	25.6	GTP:AMP phosphotransferase AK3, mitochondrial	Homo sapiens
Q9UKY7	CDV3	-	10	-	-	27.3	Protein CDV3 homolog	Homo sapiens
Q9UNF1	MAGED2	-	10	-	-	65	Melanoma-associated antigen D2	Homo sapiens
Q9UP95	SLC12A4	-	10	-	-	120.7	RecName: Full=Solute carrier family 12 member 4; AltName: Full=Electroneutral potassium-chloride cotransporter 1; AltName: Full=Erythroid K-Cl cotransporter 1; Short=hKCC1	Homo sapiens
Q9UQ35	SRRM2	-	10	-	-	299.6	RecName: Full=Serine/arginine repetitive matrix protein 2; AltName: Full=300 kDa nuclear matrix antigen; AltName: Full=Serine/arginine-rich splicing factor-related nuclear matrix protein of 300 kDa; Short=SR-related nuclear matrix protein of 300 kDa;	Homo sapiens
Q9Y2D5	AKAP2	-	10	-	-	94.7	RecName: Full=A-kinase anchor protein 2; Short=AKAP-2; AltName: Full=AKAP-KL; AltName: Full=Protein kinase A-anchoring protein 2; Short=PRKA2	Homo sapiens
Q9Y2X3	NOP58	-	10	-	-	59.6	RecName: Full=Nucleolar protein 58; AltName: Full=Nucleolar protein 5	Homo sapiens
Q9Y6C9	MTCH2	-	10	-	-	33.3	Mitochondrial carrier homolog 2	Homo sapiens
O15020	SPTBN2	-	9	-	-	271.3	Spectrin beta chain, non-erythrocytic 2	Homo sapiens
O43488	AKR7A2	-	9	-	-	39.6	Aflatoxin B1 aldehyde reductase member 2	Homo sapiens
O43684	BUB3	-	9	-	-	37.2	RecName: Full=Mitotic checkpoint protein BUB3	Homo sapiens
O43772	SLC25A20	-	9	-	-	32.9	RecName: Full=Mitochondrial carnitine/acylcarnitine carrier protein; AltName: Full=Carnitine/acylcarnitine translocase; Short=CAC; AltName: Full=Solute carrier family 25 member 20	Homo sapiens
O60245	PCDH7	-	9	-	-	116.1	RecName: Full=Protocadherin-7; AltName: Full=Brain-heart protocadherin; Short=BH-Pcdh; Flags: Precursor	Homo sapiens
O60443	DFNA5	-	9	-	-	54.6	RecName: Full=Non-syndromic hearing impairment protein 5; AltName: Full=Inversely correlated with estrogen receptor expression 1; Short=ICERE-1	Homo sapiens
O60884	DNAJA2	-	9	-	-	45.7	DnaJ homolog subfamily A member 2	Homo sapiens
O75347	TBCA	-	9	-	-	12.9	Tubulin-specific chaperone A	Homo sapiens
O75521	ECI2	-	9	-	-	43.6	RecName: Full=Enoyl-CoA delta isomerase 2, mitochondrial; EC=5.3.3.8; AltName: Full=DRS-1; AltName: Full=Delta(3),delta(2)-enoyl-CoA isomerase; Short=D3,D2-enoyl-CoA isomerase; AltName: Full=Diazepam-binding inhibitor-related protein 1; Short=DBI-rel	Homo sapiens
O75844	ZMPSTE24	-	9	-	-	54.8	RecName: Full=CAAX prenyl protease 1 homolog; EC=3.4.24.84; AltName: Full=Farnesylated proteins-converting enzyme 1; Short=FACE-1; AltName: Full=Prenyl protein-specific endoprotease 1; AltName: Full=Zinc metalloproteinase Ste24 homolog	Homo sapiens
O94906	PRPF6	-	9	-	-	106.9	RecName: Full=Pre-mRNA-processing factor 6; AltName: Full=Androgen receptor N-terminal domain-transactivating protein 1; Short=ANT-1; AltName: Full=PRP6 homolog; AltName: Full=U5 snRNP-associated 102 kDa protein; Short=U5-102 kDa protein	Homo sapiens
O95340	PAPSS2	-	9	-	-	69.5	Bifunctional 3'-phosphoadenosine 5'-phosphosulfate synthase 2	Homo sapiens
O95433	AHSA1	-	9	-	-	38.3	RecName: Full=Activator of 90 kDa heat shock protein ATPase homolog 1; Short=AHA1; AltName: Full=p38	Homo sapiens
O95865	DDAH2	-	9	-	-	29.6	RecName: Full=N(G),N(G)-dimethylarginine dimethylaminohydrolase 2; Short=DDAH-2; Short=Dimethylarginine dimethylaminohydrolase 2; EC=3.5.3.18; AltName: Full=DDAHII; AltName: Full=Dimethylargininase-2; AltName: Full=Protein G6a; AltName: Full=S-phase	Homo sapiens
O95980	RECK	-	9	-	-	106.5	RecName: Full=Reversion-inducing cysteine-rich protein with Kazal motifs; Short=hRECK; AltName: Full=Suppressor of tumorigenicity 15 protein; Flags: Precursor	Homo sapiens
P05362	ICAM1	-	9	-	-	57.8	RecName: Full=Intercellular adhesion molecule 1; Short=ICAM-1; AltName: Full=Major group rhinovirus receptor; AltName: CD_antigen=CD54; Flags: Precursor	Homo sapiens
P05413	FABP3	-	9	-	-	14.9	Fatty acid-binding protein, heart	Homo sapiens
P08243	ASNS	-	9	-	-	64.4	RecName: Full=Asparagine synthetase [glutamine-hydrolyzing]; EC=6.3.5.4; AltName: Full=Cell cycle control protein TS11; AltName: Full=Glutamine-dependent asparagine synthetase	Homo sapiens
P08708	RPS17	-	9	-	-	15.6	40S ribosomal protein S17	Homo sapiens
P09429	HMGB1	-	9	-	-	24.9	High mobility group protein B1	Homo sapiens
P09619	PDGFRB	-	9	-	-	124	RecName: Full=Platelet-derived growth factor receptor beta; Short=PDGF-R-beta; Short=PDGFR-beta; EC=2.7.10.1; AltName: Full=Beta platelet-derived growth factor receptor; AltName: Full=Beta-type platelet-derived growth factor receptor; AltName: Full=C	Homo sapiens
P0C0L4	C4A	-	9	-	-	192.8	Complement C4-A	Homo sapiens
P10155	RO60	-	9	-	-	60.7	60 kDa SS-A/Ro ribonucleoprotein	Homo sapiens
P11217	PYGM	-	9	-	-	97.1	Glycogen phosphorylase, muscle form	Homo sapiens
P13073	COX4I1	-	9	-	-	19.6	Cytochrome c oxidase subunit 4 isoform 1, mitochondrial	Homo sapiens
P14324	FDPS	-	9	-	-	48.3	Farnesyl pyrophosphate synthase	Homo sapiens
P17302	GJA1	-	9	-	-	43	Gap junction alpha-1 protein	Homo sapiens
P17612	PRKACA	-	9	-	-	40.6	RecName: Full=cAMP-dependent protein kinase catalytic subunit alpha; Short=PKA C-alpha; EC=2.7.11.11	Homo sapiens
P17813	ENG	-	9	-	-	70.6	Endoglin	Homo sapiens
P20042	EIF2S2	-	9	-	-	38.4	RecName: Full=Eukaryotic translation initiation factor 2 subunit 2; AltName: Full=Eukaryotic translation initiation factor 2 subunit beta; Short=eIF-2-beta	Homo sapiens
P22413	ENPP1	-	9	-	-	104.9	RecName: Full=Ectonucleotide pyrophosphatase/phosphodiesterase family member 1; Short=E-NPP 1; AltName: Full=Membrane component chromosome 6 surface marker 1; AltName: Full=Phosphodiesterase I/nucleotide pyrophosphatase 1; AltName: Full=Plasma-cell m	Homo sapiens
P23497	SP100	-	9	-	-	100.4	RecName: Full=Nuclear autoantigen Sp-100; AltName: Full=Nuclear dot-associated Sp100 protein; AltName: Full=Speckled 100 kDa	Homo sapiens
P27694	RPA1	-	9	-	-	68.1	RecName: Full=Replication protein A 70 kDa DNA-binding subunit; Short=RP-A p70; AltName: Full=Replication factor A protein 1; Short=RF-A protein 1; AltName: Full=Single-stranded DNA-binding protein; Contains: RecName: Full=Replication protein A 70 kD	Homo sapiens
P29373	CRABP2	-	9	-	-	15.7	Cellular retinoic acid-binding protein 2	Homo sapiens
P30519	HMOX2	-	9	-	-	36	RecName: Full=Heme oxygenase 2; Short=HO-2; EC=1.14.99.3	Homo sapiens
P30626	SRI	-	9	-	-	21.7	RecName: Full=Sorcin; AltName: Full=22 kDa protein; AltName: Full=CP-22; Short=CP22; AltName: Full=V19	Homo sapiens
P40222	TXLNA	-	9	-	-	61.9	Alpha-taxilin	Homo sapiens
P41567	EIF1	-	9	-	-	12.7	Eukaryotic translation initiation factor 1	Homo sapiens
P46977	STT3A	-	9	-	-	80.5	RecName: Full=Dolichyl-diphosphooligosaccharide--protein glycosyltransferase subunit STT3A; Short=Oligosaccharyl transferase subunit STT3A; Short=STT3-A; EC=2.4.99.18; AltName: Full=B5; AltName: Full=Integral membrane protein 1; AltName: Full=Transme	Homo sapiens
P48059	LIMS1	-	9	-	-	37.3	RecName: Full=LIM and senescent cell antigen-like-containing domain protein 1; AltName: Full=Particularly interesting new Cys-His protein 1; Short=PINCH-1; AltName: Full=Renal carcinoma antigen NY-REN-48	Homo sapiens
P48556	PSMD8	-	9	-	-	39.6	RecName: Full=26S proteasome non-ATPase regulatory subunit 8; AltName: Full=26S proteasome regulatory subunit RPN12; AltName: Full=26S proteasome regulatory subunit S14; AltName: Full=p31	Homo sapiens
P49593	PPM1F	-	9	-	-	49.8	RecName: Full=Protein phosphatase 1F; EC=3.1.3.16; AltName: Full=Ca(2+)/calmodulin-dependent protein kinase phosphatase; Short=CaM-kinase phosphatase; Short=CaMKPase; AltName: Full=Partner of PIX 2; AltName: Full=Protein fem-2 homolog; Short=hFem-2	Homo sapiens
P49753	ACOT2	-	9	-	-	53.2	Acyl-coenzyme A thioesterase 2, mitochondrial	Homo sapiens
P53004	BLVRA	-	9	-	-	33.4	RecName: Full=Biliverdin reductase A; Short=BVR A; EC=1.3.1.24; AltName: Full=Biliverdin-IX alpha-reductase; Flags: Precursor	Homo sapiens
P54289	CACNA2D1	-	9	-	-	124.6	RecName: Full=Voltage-dependent calcium channel subunit alpha-2/delta-1; AltName: Full=Voltage-gated calcium channel subunit alpha-2/delta-1; Contains: RecName: Full=Voltage-dependent calcium channel subunit alpha-2-1; Contains: RecName: Full=Voltage	Homo sapiens
P59998	ARPC4	-	9	-	-	19.7	Actin-related protein 2/3 complex subunit 4	Homo sapiens
Q01105	SET	-	9	-	-	33.5	Protein SET	Homo sapiens
Q02790	FKBP4	-	9	-	-	51.8	RecName: Full=Peptidyl-prolyl cis-trans isomerase FKBP4; Short=PPIase FKBP4; EC=5.2.1.8; AltName: Full=51 kDa FK506-binding protein; Short=FKBP51; AltName: Full=52 kDa FK506-binding protein; Short=52 kDa FKBP; Short=FKBP-52; AltName: Full=59 kDa immu	Homo sapiens
Q03013	GSTM4	-	9	-	-	25.6	RecName: Full=Glutathione S-transferase Mu 4; EC=2.5.1.18; AltName: Full=GST class-mu 4; AltName: Full=GST-Mu2; AltName: Full=GSTM4-4	Homo sapiens
Q04828	AKR1C1	-	9	-	-	36.8	RecName: Full=Aldo-keto reductase family 1 member C1; EC=1.1.1.-; AltName: Full=20-alpha-hydroxysteroid dehydrogenase; Short=20-alpha-HSD; EC=1.1.1.149 {ECO:0000269|PubMed:11013348, ECO:0000269|PubMed:8573067}; AltName: Full=Chlordecone reductase hom	Homo sapiens
Q07157	TJP1	-	9	-	-	195.5	RecName: Full=Tight junction protein ZO-1; AltName: Full=Tight junction protein 1; AltName: Full=Zona occludens protein 1; AltName: Full=Zonula occludens protein 1	Homo sapiens
Q08378	GOLGA3	-	9	-	-	167.4	RecName: Full=Golgin subfamily A member 3; AltName: Full=Golgi complex-associated protein of 170 kDa; Short=GCP170; AltName: Full=Golgin-160	Homo sapiens
Q10713	PMPCA	-	9	-	-	58.3	RecName: Full=Mitochondrial-processing peptidase subunit alpha; EC=3.4.24.64; AltName: Full=Alpha-MPP; AltName: Full=P-55; Flags: Precursor	Homo sapiens
Q13131	PRKAA1	-	9	-	-	64	RecName: Full=5'-AMP-activated protein kinase catalytic subunit alpha-1; Short=AMPK subunit alpha-1; EC=2.7.11.1; AltName: Full=Acetyl-CoA carboxylase kinase; Short=ACACA kinase; EC=2.7.11.27; AltName: Full=Hydroxymethylglutaryl-CoA reductase kinase;	Homo sapiens
Q13439	GOLGA4	-	9	-	-	261.1	RecName: Full=Golgin subfamily A member 4; AltName: Full=256 kDa golgin; AltName: Full=Golgin-245; AltName: Full=Protein 72.1; AltName: Full=Trans-Golgi p230	Homo sapiens
Q13443	ADAM9	-	9	-	-	90.6	RecName: Full=Disintegrin and metalloproteinase domain-containing protein 9; Short=ADAM 9; EC=3.4.24.-; AltName: Full=Cellular disintegrin-related protein; AltName: Full=Meltrin-gamma; AltName: Full=Metalloprotease/disintegrin/cysteine-rich protein 9	Homo sapiens
Q14019	COTL1	-	9	-	-	15.9	Coactosin-like protein	Homo sapiens
Q14517	FAT1	-	9	-	-	506.3	RecName: Full=Protocadherin Fat 1; AltName: Full=Cadherin family member 7; AltName: Full=Cadherin-related tumor suppressor homolog; AltName: Full=Protein fat homolog; Contains: RecName: Full=Protocadherin Fat 1, nuclear form; Flags: Precursor	Homo sapiens
Q15102	PAFAH1B3	-	9	-	-	25.7	RecName: Full=Platelet-activating factor acetylhydrolase IB subunit gamma; EC=3.1.1.47; AltName: Full=PAF acetylhydrolase 29 kDa subunit; Short=PAF-AH 29 kDa subunit; AltName: Full=PAF-AH subunit gamma; Short=PAFAH subunit gamma	Homo sapiens
Q15435	PPP1R7	-	9	-	-	41.6	RecName: Full=Protein phosphatase 1 regulatory subunit 7; AltName: Full=Protein phosphatase 1 regulatory subunit 22	Homo sapiens
Q6NVY1	HIBCH	-	9	-	-	43.5	3-hydroxyisobutyryl-CoA hydrolase, mitochondrial	Homo sapiens
Q7L5N1	COPS6	-	9	-	-	36.2	RecName: Full=COP9 signalosome complex subunit 6; Short=SGN6; Short=Signalosome subunit 6; AltName: Full=JAB1-containing signalosome subunit 6; AltName: Full=MOV34 homolog; AltName: Full=Vpr-interacting protein; Short=hVIP	Homo sapiens
Q7Z4H8	KDELC2	-	9	-	-	58.6	RecName: Full=KDEL motif-containing protein 2; Flags: Precursor	Homo sapiens
Q8TD47	RPS4Y2	-	9	-	-	29.3	40S ribosomal protein S4, Y isoform 2	Homo sapiens
Q92905	COPS5	-	9	-	-	37.6	RecName: Full=COP9 signalosome complex subunit 5; Short=SGN5; Short=Signalosome subunit 5; EC=3.4.-.-; AltName: Full=Jun activation domain-binding protein 1	Homo sapiens
Q92930	RAB8B	-	9	-	-	23.6	Ras-related protein Rab-8B	Homo sapiens
Q93009	USP7	-	9	-	-	128.3	RecName: Full=Ubiquitin carboxyl-terminal hydrolase 7; EC=3.4.19.12 {ECO:0000269|PubMed:11923872, ECO:0000269|PubMed:12507430, ECO:0000269|PubMed:14506283, ECO:0000269|PubMed:15053880, ECO:0000269|PubMed:16964248, ECO:0000269|PubMed:18716620, ECO:000	Homo sapiens
Q96CV9	OPTN	-	9	-	-	65.9	RecName: Full=Optineurin; AltName: Full=E3-14.7K-interacting protein; AltName: Full=FIP-2; AltName: Full=Huntingtin yeast partner L; AltName: Full=Huntingtin-interacting protein 7; Short=HIP-7; AltName: Full=Huntingtin-interacting protein L; AltName:	Homo sapiens
Q96DB5	RMDN1	-	9	-	-	35.8	Regulator of microtubule dynamics protein 1	Homo sapiens
Q96G03	PGM2	-	9	-	-	68.3	Phosphoglucomutase-2	Homo sapiens
Q96JB5	CDK5RAP3	-	9	-	-	56.9	RecName: Full=CDK5 regulatory subunit-associated protein 3; AltName: Full=CDK5 activator-binding protein C53; AltName: Full=Protein HSF-27	Homo sapiens
Q99426	TBCB	-	9	-	-	27.3	Tubulin-folding cofactor B	Homo sapiens
Q99733	NAP1L4	-	9	-	-	42.8	Nucleosome assembly protein 1-like 4	Homo sapiens
Q9BTW9	TBCD	-	9	-	-	132.6	RecName: Full=Tubulin-specific chaperone D; AltName: Full=Beta-tubulin cofactor D; Short=tfcD; AltName: Full=SSD-1; AltName: Full=Tubulin-folding cofactor D	Homo sapiens
Q9H2D6	TRIOBP	-	9	-	-	261.4	RecName: Full=TRIO and F-actin-binding protein; AltName: Full=Protein Tara; AltName: Full=Trio-associated repeat on actin	Homo sapiens
Q9H2M9	RAB3GAP2	-	9	-	-	156	RecName: Full=Rab3 GTPase-activating protein non-catalytic subunit; AltName: Full=RGAP-iso; AltName: Full=Rab3 GTPase-activating protein 150 kDa subunit; AltName: Full=Rab3-GAP p150; Short=Rab3-GAP150; AltName: Full=Rab3-GAP regulatory subunit	Homo sapiens
Q9HCC0	MCCC2	-	9	-	-	61.3	RecName: Full=Methylcrotonoyl-CoA carboxylase beta chain, mitochondrial; Short=MCCase subunit beta; EC=6.4.1.4; AltName: Full=3-methylcrotonyl-CoA carboxylase 2; AltName: Full=3-methylcrotonyl-CoA carboxylase non-biotin-containing subunit; AltName: F	Homo sapiens
Q9NP72	RAB18	-	9	-	-	23	RecName: Full=Ras-related protein Rab-18; Flags: Precursor	Homo sapiens
Q9NPQ8	RIC8A	-	9	-	-	59.7	RecName: Full=Synembryn-A; AltName: Full=Protein Ric-8A	Homo sapiens
Q9NUI1	DECR2	-	9	-	-	30.8	RecName: Full=Peroxisomal 2,4-dienoyl-CoA reductase; Short=pDCR; EC=1.3.1.34; AltName: Full=2,4-dienoyl-CoA reductase 2	Homo sapiens
Q9NUU7	DDX19A	-	9	-	-	54	ATP-dependent RNA helicase DDX19A	Homo sapiens
Q9NW15	ANO10	-	9	-	-	76.3	Anoctamin-10	Homo sapiens
Q9NX63	CHCHD3	-	9	-	-	26.2	MICOS complex subunit MIC19	Homo sapiens
Q9UBF2	COPG2	-	9	-	-	97.6	Coatomer subunit gamma-2	Homo sapiens
Q9UBT2	UBA2	-	9	-	-	71.2	RecName: Full=SUMO-activating enzyme subunit 2; EC=6.3.2.-; AltName: Full=Anthracycline-associated resistance ARX; AltName: Full=Ubiquitin-like 1-activating enzyme E1B	Homo sapiens
Q9UDY2	TJP2	-	9	-	-	134	RecName: Full=Tight junction protein ZO-2; AltName: Full=Tight junction protein 2; AltName: Full=Zona occludens protein 2; AltName: Full=Zonula occludens protein 2	Homo sapiens
Q9UKK9	NUDT5	-	9	-	-	24.3	ADP-sugar pyrophosphatase	Homo sapiens
Q9UMX0	UBQLN1	-	9	-	-	62.5	RecName: Full=Ubiquilin-1; AltName: Full=Protein linking IAP with cytoskeleton 1; Short=PLIC-1; Short=hPLIC-1	Homo sapiens
Q9Y263	PLAA	-	9	-	-	87.2	RecName: Full=Phospholipase A-2-activating protein; Short=PLA2P; Short=PLAP	Homo sapiens
Q9Y4P3	TBL2	-	9	-	-	49.8	RecName: Full=Transducin beta-like protein 2; AltName: Full=WS beta-transducin repeats protein; Short=WS-betaTRP; AltName: Full=Williams-Beuren syndrome chromosomal region 13 protein	Homo sapiens
Q9Y5B9	SUPT16H	-	9	-	-	119.9	RecName: Full=FACT complex subunit SPT16; AltName: Full=Chromatin-specific transcription elongation factor 140 kDa subunit; AltName: Full=FACT 140 kDa subunit; AltName: Full=FACTp140; AltName: Full=Facilitates chromatin transcription complex subunit	Homo sapiens
O00468	AGRN	-	8	-	-	217.3	RecName: Full=Agrin; Contains: RecName: Full=Agrin N-terminal 110 kDa subunit; Contains: RecName: Full=Agrin C-terminal 110 kDa subunit; Contains: RecName: Full=Agrin C-terminal 90 kDa fragment; Short=C90; Contains: RecName: Full=Agrin C-terminal 22	Homo sapiens
O00471	EXOC5	-	8	-	-	81.9	RecName: Full=Exocyst complex component 5; AltName: Full=Exocyst complex component Sec10; Short=hSec10	Homo sapiens
O00629	KPNA3	-	8	-	-	57.8	RecName: Full=Importin subunit alpha-4; AltName: Full=Importin alpha Q1; Short=Qip1; AltName: Full=Karyopherin subunit alpha-4	Homo sapiens
O14579	COPE	-	8	-	-	34.5	Coatomer subunit epsilon	Homo sapiens
O14773	TPP1	-	8	-	-	61.2	Tripeptidyl-peptidase 1	Homo sapiens
O14787	TNPO2	-	8	-	-	101.4	RecName: Full=Transportin-2; AltName: Full=Karyopherin beta-2b	Homo sapiens
O15498	YKT6	-	8	-	-	22.4	RecName: Full=Synaptobrevin homolog YKT6; EC=2.3.1.-; Flags: Precursor	Homo sapiens
O43432	EIF4G3	-	8	-	-	176.7	Eukaryotic translation initiation factor 4 gamma 3	Homo sapiens
O43520	ATP8B1	-	8	-	-	143.7	RecName: Full=Probable phospholipid-transporting ATPase IC; EC=3.6.3.1; AltName: Full=ATPase class I type 8B member 1; AltName: Full=Familial intrahepatic cholestasis type 1	Homo sapiens
O43809	NUDT21	-	8	-	-	26.2	Cleavage and polyadenylation specificity factor subunit 5	Homo sapiens
O43813	LANCL1	-	8	-	-	45.3	RecName: Full=LanC-like protein 1; AltName: Full=40 kDa erythrocyte membrane protein; Short=p40	Homo sapiens
O60264	SMARCA5	-	8	-	-	121.9	RecName: Full=SWI/SNF-related matrix-associated actin-dependent regulator of chromatin subfamily A member 5; Short=SWI/SNF-related matrix-associated actin-dependent regulator of chromatin A5; EC=3.6.4.-; AltName: Full=Sucrose nonfermenting protein 2	Homo sapiens
O60739	EIF1B	-	8	-	-	12.8	Eukaryotic translation initiation factor 1b	Homo sapiens
O60826	CCDC22	-	8	-	-	70.8	RecName: Full=Coiled-coil domain-containing protein 22	Homo sapiens
O75381	PEX14	-	8	-	-	41.2	RecName: Full=Peroxisomal membrane protein PEX14; AltName: Full=PTS1 receptor-docking protein; AltName: Full=Peroxin-14; AltName: Full=Peroxisomal membrane anchor protein PEX14	Homo sapiens
O75487	GPC4	-	8	-	-	62.4	RecName: Full=Glypican-4; AltName: Full=K-glypican; Contains: RecName: Full=Secreted glypican-4; Flags: Precursor	Homo sapiens
O75663	TIPRL	-	8	-	-	31.4	RecName: Full=TIP41-like protein; AltName: Full=Putative MAPK-activating protein PM10; AltName: Full=Type 2A-interacting protein; Short=TIP	Homo sapiens
O94905	ERLIN2	-	8	-	-	37.8	RecName: Full=Erlin-2; AltName: Full=Endoplasmic reticulum lipid raft-associated protein 2; AltName: Full=Stomatin-prohibitin-flotillin-HflC/K domain-containing protein 2; Short=SPFH domain-containing protein 2	Homo sapiens
O95757	HSPA4L	-	8	-	-	94.5	Heat shock 70 kDa protein 4L	Homo sapiens
O95861	BPNT1	-	8	-	-	33.4	RecName: Full=3'(2'),5'-bisphosphate nucleotidase 1; EC=3.1.3.7; AltName: Full=Bisphosphate 3'-nucleotidase 1; AltName: Full=PAP-inositol 1,4-phosphatase; Short=PIP	Homo sapiens
P00492	HPRT1	-	8	-	-	24.6	Hypoxanthine-guanine phosphoribosyltransferase	Homo sapiens
P01889	HLA-B	-	8	-	-	40.5	RecName: Full=HLA class I histocompatibility antigen, B-7 alpha chain; AltName: Full=MHC class I antigen B*7; Flags: Precursor	Homo sapiens
P16234	PDGFRA	-	8	-	-	122.7	RecName: Full=Platelet-derived growth factor receptor alpha; Short=PDGF-R-alpha; Short=PDGFR-alpha; EC=2.7.10.1; AltName: Full=Alpha platelet-derived growth factor receptor; AltName: Full=Alpha-type platelet-derived growth factor receptor; AltName: F	Homo sapiens
P17931	LGALS3	-	8	-	-	26.2	Galectin-3	Homo sapiens
P18031	PTPN1	-	8	-	-	50	RecName: Full=Tyrosine-protein phosphatase non-receptor type 1; EC=3.1.3.48; AltName: Full=Protein-tyrosine phosphatase 1B; Short=PTP-1B	Homo sapiens
P19525	EIF2AK2	-	8	-	-	62.1	RecName: Full=Interferon-induced, double-stranded RNA-activated protein kinase; EC=2.7.11.1; AltName: Full=Eukaryotic translation initiation factor 2-alpha kinase 2; Short=eIF-2A protein kinase 2; AltName: Full=Interferon-inducible RNA-dependent prot	Homo sapiens
P25205	MCM3	-	8	-	-	91	DNA replication licensing factor MCM3	Homo sapiens
P25685	DNAJB1	-	8	-	-	38	RecName: Full=DnaJ homolog subfamily B member 1; AltName: Full=DnaJ protein homolog 1; AltName: Full=Heat shock 40 kDa protein 1; Short=HSP40; Short=Heat shock protein 40; AltName: Full=Human DnaJ protein 1; Short=hDj-1	Homo sapiens
P28290	SSFA2	-	8	-	-	138.4	RecName: Full=Sperm-specific antigen 2; AltName: Full=Cleavage signal-1 protein; Short=CS-1; AltName: Full=Ki-ras-induced actin-interacting protein	Homo sapiens
P29317	EPHA2	-	8	-	-	108.3	RecName: Full=Ephrin type-A receptor 2; EC=2.7.10.1; AltName: Full=Epithelial cell kinase; AltName: Full=Tyrosine-protein kinase receptor ECK; Flags: Precursor	Homo sapiens
P30043	BLVRB	-	8	-	-	22.1	Flavin reductase (NADPH)	Homo sapiens
P30085	CMPK1	-	8	-	-	22.2	UMP-CMP kinase	Homo sapiens
P33121	ACSL1	-	8	-	-	77.9	RecName: Full=Long-chain-fatty-acid--CoA ligase 1; EC=6.2.1.3; AltName: Full=Acyl-CoA synthetase 1; Short=ACS1; AltName: Full=Long-chain acyl-CoA synthetase 1; Short=LACS 1; AltName: Full=Long-chain acyl-CoA synthetase 2; Short=LACS 2; AltName: Full=	Homo sapiens
P36969	GPX4	-	8	-	-	22.2	RecName: Full=Phospholipid hydroperoxide glutathione peroxidase; Short=PHGPx; EC=1.11.1.12; AltName: Full=Glutathione peroxidase 4 {ECO:0000303|PubMed:9705830}; Short=GPx-4 {ECO:0000303|PubMed:9705830}; Short=GSHPx-4 {ECO:0000303|PubMed:9705830}; Fla	Homo sapiens
P40261	NNMT	-	8	-	-	29.6	RecName: Full=Nicotinamide N-methyltransferase; EC=2.1.1.1	Homo sapiens
P45954	ACADSB	-	8	-	-	47.5	RecName: Full=Short/branched chain specific acyl-CoA dehydrogenase, mitochondrial; Short=SBCAD; EC=1.3.8.5; AltName: Full=2-methyl branched chain acyl-CoA dehydrogenase; Short=2-MEBCAD; AltName: Full=2-methylbutyryl-coenzyme A dehydrogenase; Short=2-	Homo sapiens
P45973	CBX5	-	8	-	-	22.2	Chromobox protein homolog 5	Homo sapiens
P49585	PCYT1A	-	8	-	-	41.7	RecName: Full=Choline-phosphate cytidylyltransferase A; EC=2.7.7.15; AltName: Full=CCT-alpha; AltName: Full=CTP:phosphocholine cytidylyltransferase A; Short=CCT A; Short=CT A; AltName: Full=Phosphorylcholine transferase A	Homo sapiens
P49902	NT5C2	-	8	-	-	65	RecName: Full=Cytosolic purine 5'-nucleotidase; EC=3.1.3.5; AltName: Full=Cytosolic 5'-nucleotidase II	Homo sapiens
P50579	METAP2	-	8	-	-	52.9	Methionine aminopeptidase 2	Homo sapiens
P51153	RAB13	-	8	-	-	22.8	Ras-related protein Rab-13	Homo sapiens
P51970	NDUFA8	-	8	-	-	20.1	RecName: Full=NADH dehydrogenase [ubiquinone] 1 alpha subcomplex subunit 8; AltName: Full=Complex I-19kD; Short=CI-19kD; AltName: Full=Complex I-PGIV; Short=CI-PGIV; AltName: Full=NADH-ubiquinone oxidoreductase 19 kDa subunit	Homo sapiens
P52895	AKR1C2	-	8	-	-	36.7	RecName: Full=Aldo-keto reductase family 1 member C2; EC=1.-.-.-; AltName: Full=3-alpha-HSD3; AltName: Full=Chlordecone reductase homolog HAKRD; AltName: Full=Dihydrodiol dehydrogenase 2; Short=DD-2; Short=DD2; AltName: Full=Dihydrodiol dehydrogenase	Homo sapiens
P54709	ATP1B3	-	8	-	-	31.5	RecName: Full=Sodium/potassium-transporting ATPase subunit beta-3; AltName: Full=Sodium/potassium-dependent ATPase subunit beta-3; Short=ATPB-3; AltName: CD_antigen=CD298	Homo sapiens
P61201	COPS2	-	8	-	-	51.6	RecName: Full=COP9 signalosome complex subunit 2; Short=SGN2; Short=Signalosome subunit 2; AltName: Full=Alien homolog; AltName: Full=JAB1-containing signalosome subunit 2; AltName: Full=Thyroid receptor-interacting protein 15; Short=TR-interacting p	Homo sapiens
P63208	SKP1	-	8	-	-	18.7	S-phase kinase-associated protein 1	Homo sapiens
P68400	CSNK2A1	-	8	-	-	45.1	Casein kinase II subunit alpha	Homo sapiens
Q07666	KHDRBS1	-	8	-	-	48.2	KH domain-containing, RNA-binding, signal transduction-associated protein 1	Homo sapiens
Q12769	NUP160	-	8	-	-	162.1	RecName: Full=Nuclear pore complex protein Nup160; AltName: Full=160 kDa nucleoporin; AltName: Full=Nucleoporin Nup160	Homo sapiens
Q13148	TARDBP	-	8	-	-	44.7	TAR DNA-binding protein 43	Homo sapiens
Q13185	CBX3	-	8	-	-	20.8	Chromobox protein homolog 3	Homo sapiens
Q13217	DNAJC3	-	8	-	-	57.6	RecName: Full=DnaJ homolog subfamily C member 3; AltName: Full=Endoplasmic reticulum DnaJ protein 6; Short=ERdj6; AltName: Full=Interferon-induced, double-stranded RNA-activated protein kinase inhibitor; AltName: Full=Protein kinase inhibitor of 58 k	Homo sapiens
Q13617	CUL2	-	8	-	-	87	RecName: Full=Cullin-2; Short=CUL-2	Homo sapiens
Q13618	CUL3	-	8	-	-	88.9	RecName: Full=Cullin-3; Short=CUL-3	Homo sapiens
Q13630	GFUS	-	8	-	-	35.9	RecName: Full=GDP-L-fucose synthase; EC=1.1.1.271; AltName: Full=GDP-4-keto-6-deoxy-D-mannose-3,5-epimerase-4-reductase; AltName: Full=Protein FX; AltName: Full=Red cell NADP(H)-binding protein; AltName: Full=Short-chain dehydrogenase/reductase famil	Homo sapiens
Q13976	PRKG1	-	8	-	-	76.4	cGMP-dependent protein kinase 1	Homo sapiens
Q14118	DAG1	-	8	-	-	97.4	RecName: Full=Dystroglycan; AltName: Full=Dystrophin-associated glycoprotein 1; Contains: RecName: Full=Alpha-dystroglycan; Short=Alpha-DG; Contains: RecName: Full=Beta-dystroglycan; Short=Beta-DG; Flags: Precursor	Homo sapiens
Q14151	SAFB2	-	8	-	-	107.5	RecName: Full=Scaffold attachment factor B2; Short=SAF-B2	Homo sapiens
Q15020	SART3	-	8	-	-	109.9	RecName: Full=Squamous cell carcinoma antigen recognized by T-cells 3 {ECO:0000305}; Short=SART-3 {ECO:0000312|EMBL:BAA78384.1}; AltName: Full=Tat-interacting protein of 110 kDa {ECO:0000303|PubMed:11959860}; Short=Tip110 {ECO:0000303|PubMed:11959860	Homo sapiens
Q15056	EIF4H	-	8	-	-	27.4	Eukaryotic translation initiation factor 4H	Homo sapiens
Q15404	RSU1	-	8	-	-	31.5	RecName: Full=Ras suppressor protein 1; Short=RSP-1; Short=Rsu-1	Homo sapiens
Q15642	TRIP10	-	8	-	-	68.4	RecName: Full=Cdc42-interacting protein 4; AltName: Full=Protein Felic; AltName: Full=Salt tolerant protein; Short=hSTP; AltName: Full=Thyroid receptor-interacting protein 10; Short=TR-interacting protein 10; Short=TRIP-10	Homo sapiens
Q16134	ETFDH	-	8	-	-	68.5	RecName: Full=Electron transfer flavoprotein-ubiquinone oxidoreductase, mitochondrial; Short=ETF-QO; Short=ETF-ubiquinone oxidoreductase; EC=1.5.5.1; AltName: Full=Electron-transferring-flavoprotein dehydrogenase; Short=ETF dehydrogenase; Flags: Prec	Homo sapiens
Q16512	PKN1	-	8	-	-	103.9	Serine/threonine-protein kinase N1	Homo sapiens
Q53FA7	TP53I3	-	8	-	-	35.5	RecName: Full=Quinone oxidoreductase PIG3; EC=1.-.-.-; AltName: Full=Tumor protein p53-inducible protein 3; AltName: Full=p53-induced gene 3 protein	Homo sapiens
Q5JTH9	RRP12	-	8	-	-	143.7	RecName: Full=RRP12-like protein	Homo sapiens
Q5T1M5	FKBP15	-	8	-	-	133.6	RecName: Full=FK506-binding protein 15; Short=FKBP-15; AltName: Full=133 kDa FK506-binding protein; Short=133 kDa FKBP; Short=FKBP-133; AltName: Full=WASP- and FKBP-like protein; Short=WAFL	Homo sapiens
Q6NUQ4	TMEM214	-	8	-	-	77.2	RecName: Full=Transmembrane protein 214	Homo sapiens
Q6P9B6	TLDC1	-	8	-	-	51	RecName: Full=TLD domain-containing protein 1; AltName: Full=TBC/LysM-associated domain-containing protein 1	Homo sapiens
Q7Z434	MAVS	-	8	-	-	56.5	RecName: Full=Mitochondrial antiviral-signaling protein; Short=MAVS; AltName: Full=CARD adapter inducing interferon beta; Short=Cardif; AltName: Full=Interferon beta promoter stimulator protein 1; Short=IPS-1; AltName: Full=Putative NF-kappa-B-activa	Homo sapiens
Q7Z478	DHX29	-	8	-	-	155.2	RecName: Full=ATP-dependent RNA helicase DHX29 {ECO:0000255|HAMAP-Rule:MF_03068}; EC=3.6.4.13 {ECO:0000255|HAMAP-Rule:MF_03068}; AltName: Full=DEAH box protein 29 {ECO:0000255|HAMAP-Rule:MF_03068}; AltName: Full=Nucleic acid helicase DDXx	Homo sapiens
Q7Z4V5	HDGFL2	-	8	-	-	74.3	Hepatoma-derived growth factor-related protein 2	Homo sapiens
Q86TX2	ACOT1	-	8	-	-	46.3	Acyl-coenzyme A thioesterase 1	Homo sapiens
Q86V48	LUZP1	-	8	-	-	120.3	RecName: Full=Leucine zipper protein 1	Homo sapiens
Q86Y82	STX12	-	8	-	-	31.6	Syntaxin-12	Homo sapiens
Q8IWB7	WDFY1	-	8	-	-	46.3	RecName: Full=WD repeat and FYVE domain-containing protein 1; AltName: Full=FENS-1; AltName: Full=Phosphoinositide-binding protein 1; AltName: Full=WD40- and FYVE domain-containing protein 1; AltName: Full=Zinc finger FYVE domain-containing protein 1	Homo sapiens
Q8NBX0	SCCPDH	-	8	-	-	47.2	RecName: Full=Saccharopine dehydrogenase-like oxidoreductase; EC=1.-.-.-	Homo sapiens
Q8TCS8	PNPT1	-	8	-	-	86	RecName: Full=Polyribonucleotide nucleotidyltransferase 1, mitochondrial; EC=2.7.7.8; AltName: Full=3'-5' RNA exonuclease OLD35; AltName: Full=PNPase old-35; AltName: Full=Polynucleotide phosphorylase 1; Short=PNPase 1; AltName: Full=Polynucleotide p	Homo sapiens
Q8TDQ7	GNPDA2	-	8	-	-	31.1	RecName: Full=Glucosamine-6-phosphate isomerase 2; EC=3.5.99.6; AltName: Full=Glucosamine-6-phosphate deaminase 2; Short=GNPDA 2; Short=GlcN6P deaminase 2; AltName: Full=Glucosamine-6-phosphate isomerase SB52	Homo sapiens
Q92747	ARPC1A	-	8	-	-	41.6	RecName: Full=Actin-related protein 2/3 complex subunit 1A; AltName: Full=SOP2-like protein	Homo sapiens
Q92769	HDAC2	-	8	-	-	55.4	RecName: Full=Histone deacetylase 2; Short=HD2; EC=3.5.1.98	Homo sapiens
Q96AE4	FUBP1	-	8	-	-	67.6	Far upstream element-binding protein 1	Homo sapiens
Q96HN2	AHCYL2	-	8	-	-	66.7	RecName: Full=Putative adenosylhomocysteinase 3; Short=AdoHcyase 3; EC=3.3.1.1; AltName: Full=S-adenosyl-L-homocysteine hydrolase 3; AltName: Full=S-adenosylhomocysteine hydrolase-like protein 2	Homo sapiens
Q96PK6	RBM14	-	8	-	-	69.5	RNA-binding protein 14	Homo sapiens
Q96RP9	GFM1	-	8	-	-	83.5	RecName: Full=Elongation factor G, mitochondrial {ECO:0000255|HAMAP-Rule:MF_03061}; Short=EF-Gmt {ECO:0000255|HAMAP-Rule:MF_03061}; AltName: Full=Elongation factor G 1, mitochondrial {ECO:0000255|HAMAP-Rule:MF_03061}; Short=mEF-G 1 {ECO:0000255|HAMAP	Homo sapiens
Q9BT22	ALG1	-	8	-	-	52.5	RecName: Full=Chitobiosyldiphosphodolichol beta-mannosyltransferase; EC=2.4.1.142; AltName: Full=Asparagine-linked glycosylation protein 1 homolog; AltName: Full=Beta-1,4-mannosyltransferase; AltName: Full=GDP-Man:GlcNAc2-PP-dolichol mannosyltransfer	Homo sapiens
Q9BXF6	RAB11FIP5	-	8	-	-	70.4	RecName: Full=Rab11 family-interacting protein 5; Short=Rab11-FIP5; AltName: Full=Gamma-SNAP-associated factor 1; Short=Gaf-1; AltName: Full=Phosphoprotein pp75; AltName: Full=Rab11-interacting protein Rip11	Homo sapiens
Q9BXP5	SRRT	-	8	-	-	100.7	RecName: Full=Serrate RNA effector molecule homolog; AltName: Full=Arsenite-resistance protein 2	Homo sapiens
Q9BXS5	AP1M1	-	8	-	-	48.6	AP-1 complex subunit mu-1	Homo sapiens
Q9BY44	EIF2A	-	8	-	-	65	RecName: Full=Eukaryotic translation initiation factor 2A; Short=eIF-2A; AltName: Full=65 kDa eukaryotic translation initiation factor 2A	Homo sapiens
Q9C0E8	LNPK	-	8	-	-	47.7	RecName: Full=Protein lunapark	Homo sapiens
Q9GZS3	WDR61	-	8	-	-	33.6	RecName: Full=WD repeat-containing protein 61; AltName: Full=Meiotic recombination REC14 protein homolog; AltName: Full=SKI8 homolog; Short=Ski8; Contains: RecName: Full=WD repeat-containing protein 61, N-terminally processed	Homo sapiens
Q9H0B6	KLC2	-	8	-	-	68.9	RecName: Full=Kinesin light chain 2; Short=KLC 2	Homo sapiens
Q9H2G2	SLK	-	8	-	-	142.7	RecName: Full=STE20-like serine/threonine-protein kinase; Short=STE20-like kinase; Short=hSLK; EC=2.7.11.1; AltName: Full=CTCL tumor antigen se20-9; AltName: Full=STE20-related serine/threonine-protein kinase; Short=STE20-related kinase; AltName: Ful	Homo sapiens
Q9H6S3	EPS8L2	-	8	-	-	80.6	RecName: Full=Epidermal growth factor receptor kinase substrate 8-like protein 2; Short=EPS8-like protein 2; AltName: Full=Epidermal growth factor receptor pathway substrate 8-related protein 2; Short=EPS8-related protein 2	Homo sapiens
Q9HB71	CACYBP	-	8	-	-	26.2	RecName: Full=Calcyclin-binding protein; Short=CacyBP; Short=hCacyBP; AltName: Full=S100A6-binding protein; AltName: Full=Siah-interacting protein	Homo sapiens
Q9HC38	GLOD4	-	8	-	-	34.8	RecName: Full=Glyoxalase domain-containing protein 4	Homo sapiens
Q9NQR4	NIT2	-	8	-	-	30.6	Omega-amidase NIT2	Homo sapiens
Q9NR31	SAR1A	-	8	-	-	22.4	GTP-binding protein SAR1a	Homo sapiens
Q9NVH1	DNAJC11	-	8	-	-	63.3	RecName: Full=DnaJ homolog subfamily C member 11	Homo sapiens
Q9NWH9	SLTM	-	8	-	-	117.1	RecName: Full=SAFB-like transcription modulator; AltName: Full=Modulator of estrogen-induced transcription	Homo sapiens
Q9P291	ARMCX1	-	8	-	-	49.2	RecName: Full=Armadillo repeat-containing X-linked protein 1; AltName: Full=ARM protein lost in epithelial cancers on chromosome X 1; Short=Protein ALEX1	Homo sapiens
Q9UHQ9	CYB5R1	-	8	-	-	34.1	RecName: Full=NADH-cytochrome b5 reductase 1; Short=b5R.1; EC=1.6.2.2; AltName: Full=Humb5R2; AltName: Full=NAD(P)H:quinone oxidoreductase type 3 polypeptide A2	Homo sapiens
Q9UHY1	NRBP1	-	8	-	-	59.8	RecName: Full=Nuclear receptor-binding protein	Homo sapiens
Q9UKG1	APPL1	-	8	-	-	79.7	RecName: Full=DCC-interacting protein 13-alpha; Short=Dip13-alpha; AltName: Full=Adapter protein containing PH domain, PTB domain and leucine zipper motif 1	Homo sapiens
Q9UL46	PSME2	-	8	-	-	27.4	Proteasome activator complex subunit 2	Homo sapiens
Q9UNS2	COPS3	-	8	-	-	47.9	RecName: Full=COP9 signalosome complex subunit 3; Short=SGN3; Short=Signalosome subunit 3; AltName: Full=JAB1-containing signalosome subunit 3	Homo sapiens
Q9Y2T2	AP3M1	-	8	-	-	46.9	AP-3 complex subunit mu-1	Homo sapiens
Q9Y4E8	USP15	-	8	-	-	112.4	RecName: Full=Ubiquitin carboxyl-terminal hydrolase 15; EC=3.4.19.12 {ECO:0000269|PubMed:10444327, ECO:0000269|PubMed:16005295, ECO:0000269|PubMed:21947082, ECO:0000269|PubMed:22344298, ECO:0000269|PubMed:24852371, ECO:0000269|PubMed:27368102}; AltNa	Homo sapiens
Q9Y6Y8	SEC23IP	-	8	-	-	111.1	RecName: Full=SEC23-interacting protein; AltName: Full=p125	Homo sapiens
ENSEMBL:ENSBTAP00000018229	-	7	-	-	-	53.7	(Bos taurus) 54 kDa protein	Mytilus galloprovincialis
O00487	PSMD14	-	7	-	-	34.6	26S proteasome non-ATPase regulatory subunit 14	Homo sapiens
O14672	ADAM10	-	7	-	-	84.1	RecName: Full=Disintegrin and metalloproteinase domain-containing protein 10; Short=ADAM 10; EC=3.4.24.81; AltName: Full=CDw156; AltName: Full=Kuzbanian protein homolog; AltName: Full=Mammalian disintegrin-metalloprotease; AltName: CD_antigen=CD156c;	Homo sapiens
O14763	TNFRSF10B	-	7	-	-	47.9	RecName: Full=Tumor necrosis factor receptor superfamily member 10B; AltName: Full=Death receptor 5; AltName: Full=TNF-related apoptosis-inducing ligand receptor 2; Short=TRAIL receptor 2; Short=TRAIL-R2; AltName: CD_antigen=CD262; Flags: Precursor	Homo sapiens
O15027	SEC16A	-	7	-	-	233.5	RecName: Full=Protein transport protein Sec16A; AltName: Full=SEC16 homolog A	Homo sapiens
O43765	SGTA	-	7	-	-	34.1	RecName: Full=Small glutamine-rich tetratricopeptide repeat-containing protein alpha; AltName: Full=Alpha-SGT; AltName: Full=Vpu-binding protein; Short=UBP	Homo sapiens
O60493	SNX3	-	7	-	-	18.8	Sorting nexin-3	Homo sapiens
O60749	SNX2	-	7	-	-	58.5	RecName: Full=Sorting nexin-2; AltName: Full=Transformation-related gene 9 protein; Short=TRG-9	Homo sapiens
O75489	NDUFS3	-	7	-	-	30.2	NADH dehydrogenase [ubiquinone] iron-sulfur protein 3, mitochondrial	Homo sapiens
O76003	GLRX3	-	7	-	-	37.4	RecName: Full=Glutaredoxin-3; AltName: Full=PKC-interacting cousin of thioredoxin; Short=PICOT; AltName: Full=PKC-theta-interacting protein; Short=PKCq-interacting protein; AltName: Full=Thioredoxin-like protein 2	Homo sapiens
O95232	LUC7L3	-	7	-	-	51.5	RecName: Full=Luc7-like protein 3; AltName: Full=Cisplatin resistance-associated-overexpressed protein; AltName: Full=Luc7A; AltName: Full=Okadaic acid-inducible phosphoprotein OA48-18; AltName: Full=cAMP regulatory element-associated protein 1; Shor	Homo sapiens
O96011	PEX11B	-	7	-	-	28.4	RecName: Full=Peroxisomal membrane protein 11B; AltName: Full=Peroxin-11B; AltName: Full=Peroxisomal biogenesis factor 11B; AltName: Full=Protein PEX11 homolog beta; Short=PEX11-beta	Homo sapiens
P00568	AK1	-	7	-	-	21.6	Adenylate kinase isoenzyme 1	Homo sapiens
P02511	CRYAB	-	7	-	-	20.2	Alpha-crystallin B chain	Homo sapiens
P04439	HLA-A	-	7	-	-	40.8	HLA class I histocompatibility antigen, A alpha chain	Homo sapiens
P05067	APP	-	7	-	-	86.9	RecName: Full=Amyloid-beta A4 protein; AltName: Full=ABPP; AltName: Full=APPI; Short=APP; AltName: Full=Alzheimer disease amyloid protein; AltName: Full=Amyloid precursor protein {ECO:0000305}; AltName: Full=Amyloid-beta precursor protein {ECO:000030	Homo sapiens
P07741	APRT	-	7	-	-	19.6	RecName: Full=Adenine phosphoribosyltransferase; Short=APRT; EC=2.4.2.7	Homo sapiens
P08237	PFKM	-	7	-	-	85.2	ATP-dependent 6-phosphofructokinase, muscle type	Homo sapiens
P08473	MME	-	7	-	-	85.5	RecName: Full=Neprilysin; EC=3.4.24.11; AltName: Full=Atriopeptidase; AltName: Full=Common acute lymphocytic leukemia antigen; Short=CALLA; AltName: Full=Enkephalinase; AltName: Full=Neutral endopeptidase 24.11; Short=NEP; Short=Neutral endopeptidase	Homo sapiens
P10586	PTPRF	-	7	-	-	212.9	RecName: Full=Receptor-type tyrosine-protein phosphatase F; EC=3.1.3.48; AltName: Full=Leukocyte common antigen related; Short=LAR; Flags: Precursor	Homo sapiens
P11908	PRPS2	-	7	-	-	34.8	RecName: Full=Ribose-phosphate pyrophosphokinase 2; EC=2.7.6.1; AltName: Full=PPRibP; AltName: Full=Phosphoribosyl pyrophosphate synthase II; Short=PRS-II	Homo sapiens
P15374	UCHL3	-	7	-	-	26.2	RecName: Full=Ubiquitin carboxyl-terminal hydrolase isozyme L3; Short=UCH-L3; EC=3.4.19.12; AltName: Full=Ubiquitin thioesterase L3	Homo sapiens
P17252	PRKCA	-	7	-	-	76.8	RecName: Full=Protein kinase C alpha type; Short=PKC-A; Short=PKC-alpha; EC=2.7.11.13	Homo sapiens
P22059	OSBP	-	7	-	-	89.4	RecName: Full=Oxysterol-binding protein 1	Homo sapiens
P22694	PRKACB	-	7	-	-	40.6	RecName: Full=cAMP-dependent protein kinase catalytic subunit beta; Short=PKA C-beta; EC=2.7.11.11	Homo sapiens
P23142	FBLN1	-	7	-	-	77.2	Fibulin-1	Homo sapiens
P26358	DNMT1	-	7	-	-	183.2	RecName: Full=DNA (cytosine-5)-methyltransferase 1; Short=Dnmt1; EC=2.1.1.37; AltName: Full=CXXC-type zinc finger protein 9; AltName: Full=DNA methyltransferase HsaI; Short=DNA MTase HsaI; Short=M.HsaI; AltName: Full=MCMT	Homo sapiens
P30520	ADSS2	-	7	-	-	50.1	RecName: Full=Adenylosuccinate synthetase isozyme 2; Short=AMPSase 2; Short=AdSS 2; EC=6.3.4.4; AltName: Full=Adenylosuccinate synthetase, acidic isozyme; AltName: Full=Adenylosuccinate synthetase, liver isozyme; Short=L-type adenylosuccinate synthet	Homo sapiens
P30740	SERPINB1	-	7	-	-	42.7	Leukocyte elastase inhibitor	Homo sapiens
P31323	PRKAR2B	-	7	-	-	46.3	RecName: Full=cAMP-dependent protein kinase type II-beta regulatory subunit	Homo sapiens
P42892	ECE1	-	7	-	-	87.2	RecName: Full=Endothelin-converting enzyme 1; Short=ECE-1; EC=3.4.24.71	Homo sapiens
P49354	FNTA	-	7	-	-	44.4	RecName: Full=Protein farnesyltransferase/geranylgeranyltransferase type-1 subunit alpha; EC=2.5.1.58; EC=2.5.1.59; AltName: Full=CAAX farnesyltransferase subunit alpha; AltName: Full=FTase-alpha; AltName: Full=Ras proteins prenyltransferase subunit	Homo sapiens
P50402	EMD	-	7	-	-	29	RecName: Full=Emerin	Homo sapiens
P50502	ST13	-	7	-	-	41.3	Hsc70-interacting protein	Homo sapiens
P52292	KPNA2	-	7	-	-	57.9	RecName: Full=Importin subunit alpha-2; AltName: Full=Karyopherin subunit alpha-2; AltName: Full=RAG cohort protein 1; AltName: Full=SRP1-alpha	Homo sapiens
P52815	MRPL12	-	7	-	-	21.3	RecName: Full=39S ribosomal protein L12, mitochondrial; Short=L12mt; Short=MRP-L12; AltName: Full=5c5-2; AltName: Full=Mitochondrial large ribosomal subunit protein bL12m {ECO:0000303|PubMed:25278503}; Flags: Precursor	Homo sapiens
P53041	PPP5C	-	7	-	-	56.9	RecName: Full=Serine/threonine-protein phosphatase 5; Short=PP5; EC=3.1.3.16; AltName: Full=Protein phosphatase T; Short=PP-T; Short=PPT	Homo sapiens
P53597	SUCLG1	-	7	-	-	36.2	RecName: Full=Succinate--CoA ligase [ADP/GDP-forming] subunit alpha, mitochondrial {ECO:0000255|HAMAP-Rule:MF_03222}; EC=6.2.1.4 {ECO:0000255|HAMAP-Rule:MF_03222}; EC=6.2.1.5 {ECO:0000255|HAMAP-Rule:MF_03222}; AltName: Full=Succinyl-CoA synthetase su	Homo sapiens
P53999	SUB1	-	7	-	-	14.4	Activated RNA polymerase II transcriptional coactivator p15	Homo sapiens
P54619	PRKAG1	-	7	-	-	37.6	RecName: Full=5'-AMP-activated protein kinase subunit gamma-1; Short=AMPK gamma1; Short=AMPK subunit gamma-1; Short=AMPKg	Homo sapiens
P54819	AK2	-	7	-	-	26.5	Adenylate kinase 2, mitochondrial	Homo sapiens
P55011	SLC12A2	-	7	-	-	131.4	RecName: Full=Solute carrier family 12 member 2; AltName: Full=Basolateral Na-K-Cl symporter; AltName: Full=Bumetanide-sensitive sodium-(potassium)-chloride cotransporter 1	Homo sapiens
P55036	PSMD4	-	7	-	-	40.7	RecName: Full=26S proteasome non-ATPase regulatory subunit 4; AltName: Full=26S proteasome regulatory subunit RPN10; AltName: Full=26S proteasome regulatory subunit S5A; AltName: Full=Antisecretory factor 1; Short=AF; Short=ASF; AltName: Full=Multiub	Homo sapiens
P55268	LAMB2	-	7	-	-	196	RecName: Full=Laminin subunit beta-2; AltName: Full=Laminin B1s chain; AltName: Full=Laminin-11 subunit beta; AltName: Full=Laminin-14 subunit beta; AltName: Full=Laminin-15 subunit beta; AltName: Full=Laminin-3 subunit beta; AltName: Full=Laminin-4	Homo sapiens
P57740	NUP107	-	7	-	-	106.4	RecName: Full=Nuclear pore complex protein Nup107; AltName: Full=107 kDa nucleoporin; AltName: Full=Nucleoporin Nup107	Homo sapiens
P58546	MTPN	-	7	-	-	12.9	Myotrophin	Homo sapiens
P60866	RPS20	-	7	-	-	13.4	40S ribosomal protein S20	Homo sapiens
P61326	MAGOH	-	7	-	-	17.2	Protein mago nashi homolog	Homo sapiens
P62330	ARF6	-	7	-	-	20.1	ADP-ribosylation factor 6	Homo sapiens
P62633	CNBP	-	7	-	-	19.5	Cellular nucleic acid-binding protein	Homo sapiens
P62841	RPS15	-	7	-	-	17	40S ribosomal protein S15	Homo sapiens
P62910	RPL32	-	7	-	-	15.9	60S ribosomal protein L32	Homo sapiens
P63167	DYNLL1	-	7	-	-	10.4	Dynein light chain 1, cytoplasmic	Homo sapiens
P68402	PAFAH1B2	-	7	-	-	25.6	Platelet-activating factor acetylhydrolase IB subunit beta	Homo sapiens
P78357	CNTNAP1	-	7	-	-	156.3	RecName: Full=Contactin-associated protein 1; Short=Caspr; Short=Caspr1; AltName: Full=Neurexin IV; AltName: Full=Neurexin-4; AltName: Full=p190; Flags: Precursor	Homo sapiens
P98082	DAB2	-	7	-	-	82.4	RecName: Full=Disabled homolog 2; AltName: Full=DOC-2; AltName: Full=Differentially-expressed protein 2	Homo sapiens
Q01085	TIAL1	-	7	-	-	41.6	RecName: Full=Nucleolysin TIAR; AltName: Full=TIA-1-related protein	Homo sapiens
Q02252	ALDH6A1	-	7	-	-	57.8	RecName: Full=Methylmalonate-semialdehyde dehydrogenase [acylating], mitochondrial; Short=MMSDH; Short=Malonate-semialdehyde dehydrogenase [acylating]; EC=1.2.1.18; EC=1.2.1.27; AltName: Full=Aldehyde dehydrogenase family 6 member A1; Flags: Precurso	Homo sapiens
Q04323	UBXN1	-	7	-	-	33.3	RecName: Full=UBX domain-containing protein 1; AltName: Full=SAPK substrate protein 1; AltName: Full=UBA/UBX 33.3 kDa protein	Homo sapiens
Q06124	PTPN11	-	7	-	-	68.4	RecName: Full=Tyrosine-protein phosphatase non-receptor type 11; EC=3.1.3.48; AltName: Full=Protein-tyrosine phosphatase 1D; Short=PTP-1D; AltName: Full=Protein-tyrosine phosphatase 2C; Short=PTP-2C; AltName: Full=SH-PTP2; Short=SHP-2; Short=Shp2; Al	Homo sapiens
Q08209	PPP3CA	-	7	-	-	58.7	RecName: Full=Serine/threonine-protein phosphatase 2B catalytic subunit alpha isoform; EC=3.1.3.16; AltName: Full=CAM-PRP catalytic subunit; AltName: Full=Calmodulin-dependent calcineurin A subunit alpha isoform	Homo sapiens
Q12996	CSTF3	-	7	-	-	82.9	Cleavage stimulation factor subunit 3	Homo sapiens
Q13085	ACACA	-	7	-	-	265.6	RecName: Full=Acetyl-CoA carboxylase 1; Short=ACC1; EC=6.4.1.2; AltName: Full=ACC-alpha; Includes: RecName: Full=Biotin carboxylase; EC=6.3.4.14	Homo sapiens
Q13155	AIMP2	-	7	-	-	35.3	RecName: Full=Aminoacyl tRNA synthase complex-interacting multifunctional protein 2; AltName: Full=Multisynthase complex auxiliary component p38; AltName: Full=Protein JTV-1	Homo sapiens
Q13228	SELENBP1	-	7	-	-	52.4	RecName: Full=Methanethiol oxidase {ECO:0000303|PubMed:29255262}; Short=MTO {ECO:0000303|PubMed:29255262}; EC=1.8.3.4 {ECO:0000269|PubMed:29255262}; AltName: Full=56 kDa selenium-binding protein; Short=SBP56; Short=SP56; AltName: Full=Selenium-bindin	Homo sapiens
Q13325	IFIT5	-	7	-	-	55.8	RecName: Full=Interferon-induced protein with tetratricopeptide repeats 5; Short=IFIT-5; AltName: Full=Interferon-induced 58 kDa protein; AltName: Full=Retinoic acid- and interferon-inducible 58 kDa protein; Short=P58	Homo sapiens
Q13501	SQSTM1	-	7	-	-	47.7	Sequestosome-1	Homo sapiens
Q13563	PKD2	-	7	-	-	109.7	RecName: Full=Polycystin-2; AltName: Full=Autosomal dominant polycystic kidney disease type II protein; AltName: Full=Polycystic kidney disease 2 protein; AltName: Full=Polycystwin; AltName: Full=R48321	Homo sapiens
Q13596	SNX1	-	7	-	-	59.1	RecName: Full=Sorting nexin-1	Homo sapiens
Q13643	FHL3	-	7	-	-	31.2	RecName: Full=Four and a half LIM domains protein 3; Short=FHL-3; AltName: Full=Skeletal muscle LIM-protein 2; Short=SLIM-2	Homo sapiens
Q14254	FLOT2	-	7	-	-	47.1	RecName: Full=Flotillin-2; AltName: Full=Epidermal surface antigen; Short=ESA; AltName: Full=Membrane component chromosome 17 surface marker 1	Homo sapiens
Q14318	FKBP8	-	7	-	-	44.6	Peptidyl-prolyl cis-trans isomerase FKBP8	Homo sapiens
Q14558	PRPSAP1	-	7	-	-	39.4	RecName: Full=Phosphoribosyl pyrophosphate synthase-associated protein 1; Short=PRPP synthase-associated protein 1; AltName: Full=39 kDa phosphoribosypyrophosphate synthase-associated protein; Short=PAP39	Homo sapiens
Q15262	PTPRK	-	7	-	-	162.1	RecName: Full=Receptor-type tyrosine-protein phosphatase kappa; Short=Protein-tyrosine phosphatase kappa; Short=R-PTP-kappa; EC=3.1.3.48; Flags: Precursor	Homo sapiens
Q15269	PWP2	-	7	-	-	102.5	RecName: Full=Periodic tryptophan protein 2 homolog	Homo sapiens
Q15274	QPRT	-	7	-	-	30.8	RecName: Full=Nicotinate-nucleotide pyrophosphorylase [carboxylating]; EC=2.4.2.19; AltName: Full=Quinolinate phosphoribosyltransferase [decarboxylating]; Short=QAPRTase; Short=QPRTase	Homo sapiens
Q15369	ELOC	-	7	-	-	12.5	Elongin-C	Homo sapiens
Q15637	SF1	-	7	-	-	68.3	Splicing factor 1	Homo sapiens
Q16576	RBBP7	-	7	-	-	47.8	Histone-binding protein RBBP7	Homo sapiens
Q16629	SRSF7	-	7	-	-	27.4	RecName: Full=Serine/arginine-rich splicing factor 7; AltName: Full=Splicing factor 9G8; AltName: Full=Splicing factor, arginine/serine-rich 7	Homo sapiens
Q16762	TST	-	7	-	-	33.4	RecName: Full=Thiosulfate sulfurtransferase; EC=2.8.1.1; AltName: Full=Rhodanese	Homo sapiens
Q16850	CYP51A1	-	7	-	-	56.8	RecName: Full=Lanosterol 14-alpha demethylase; Short=LDM; EC=1.14.13.70; AltName: Full=CYPLI; AltName: Full=Cytochrome P450 51A1; AltName: Full=Cytochrome P450-14DM; Short=Cytochrome P45014DM; AltName: Full=Cytochrome P450LI; AltName: Full=Sterol 14-	Homo sapiens
Q2TAY7	SMU1	-	7	-	-	57.5	WD40 repeat-containing protein SMU1	Homo sapiens
Q3KQV9	UAP1L1	-	7	-	-	57	RecName: Full=UDP-N-acetylhexosamine pyrophosphorylase-like protein 1; EC=2.7.7.-	Homo sapiens
Q5T0D9	TPRG1L	-	7	-	-	30.2	RecName: Full=Tumor protein p63-regulated gene 1-like protein; AltName: Full=Mossy fiber terminal-associated vertebrate-specific presynaptic protein; AltName: Full=Protein FAM79A	Homo sapiens
Q6IQ22	RAB12	-	7	-	-	27.2	RecName: Full=Ras-related protein Rab-12	Homo sapiens
Q6L8Q7	PDE12	-	7	-	-	67.4	RecName: Full=2',5'-phosphodiesterase 12; Short=2'-PDE; Short=2-PDE; EC=3.1.4.-	Homo sapiens
Q6NUM9	RETSAT	-	7	-	-	66.8	RecName: Full=All-trans-retinol 13,14-reductase; EC=1.3.99.23; AltName: Full=All-trans-13,14-dihydroretinol saturase; Short=RetSat; AltName: Full=PPAR-alpha-regulated and starvation-induced gene protein; Flags: Precursor	Homo sapiens
Q6P1M0	SLC27A4	-	7	-	-	72.1	RecName: Full=Long-chain fatty acid transport protein 4; Short=FATP-4; Short=Fatty acid transport protein 4; EC=6.2.1.-; AltName: Full=Solute carrier family 27 member 4	Homo sapiens
Q7L311	ARMCX2	-	7	-	-	65.7	RecName: Full=Armadillo repeat-containing X-linked protein 2; AltName: Full=ARM protein lost in epithelial cancers on chromosome X 2; Short=Protein ALEX2	Homo sapiens
Q7L523	RRAGA	-	7	-	-	36.6	Ras-related GTP-binding protein A	Homo sapiens
Q86VY9	TMEM200A	-	7	-	-	54.4	RecName: Full=Transmembrane protein 200A	Homo sapiens
Q8IVL5	P3H2	-	7	-	-	81	Prolyl 3-hydroxylase 2	Homo sapiens
Q8IX12	CCAR1	-	7	-	-	132.8	RecName: Full=Cell division cycle and apoptosis regulator protein 1; AltName: Full=Cell cycle and apoptosis regulatory protein 1; Short=CARP-1; AltName: Full=Death inducer with SAP domain	Homo sapiens
Q8IYD1	GSPT2	-	7	-	-	68.9	RecName: Full=Eukaryotic peptide chain release factor GTP-binding subunit ERF3B; Short=Eukaryotic peptide chain release factor subunit 3b; Short=eRF3b; AltName: Full=G1 to S phase transition protein 2 homolog	Homo sapiens
Q8N3C0	ASCC3	-	7	-	-	251.5	RecName: Full=Activating signal cointegrator 1 complex subunit 3; EC=3.6.4.12; AltName: Full=ASC-1 complex subunit p200; Short=ASC1p200; AltName: Full=Helicase, ATP binding 1; AltName: Full=Trip4 complex subunit p200	Homo sapiens
Q8NEV1	CSNK2A3	-	7	-	-	45.2	Casein kinase II subunit alpha 3	Homo sapiens
Q8TBX8	PIP4K2C	-	7	-	-	47.3	Phosphatidylinositol 5-phosphate 4-kinase type-2 gamma	Homo sapiens
Q8TC07	TBC1D15	-	7	-	-	79.5	RecName: Full=TBC1 domain family member 15; AltName: Full=GTPase-activating protein RAB7; Short=GAP for RAB7; Short=Rab7-GAP	Homo sapiens
Q8TC12	RDH11	-	7	-	-	35.4	RecName: Full=Retinol dehydrogenase 11; EC=1.1.1.300; AltName: Full=Androgen-regulated short-chain dehydrogenase/reductase 1; AltName: Full=HCV core-binding protein HCBP12; AltName: Full=Prostate short-chain dehydrogenase/reductase 1; AltName: Full=R	Homo sapiens
Q8TDZ2	MICAL1	-	7	-	-	117.9	[F-actin]-monooxygenase MICAL1	Homo sapiens
Q8WU76	SCFD2	-	7	-	-	75.1	RecName: Full=Sec1 family domain-containing protein 2; AltName: Full=Syntaxin-binding protein 1-like 1	Homo sapiens
Q8WXF7	ATL1	-	7	-	-	63.5	RecName: Full=Atlastin-1; EC=3.6.5.-; AltName: Full=Brain-specific GTP-binding protein; AltName: Full=GTP-binding protein 3; Short=GBP-3; Short=hGBP3; AltName: Full=Guanine nucleotide-binding protein 3; AltName: Full=Spastic paraplegia 3 protein A	Homo sapiens
Q92783	STAM	-	7	-	-	59.2	Signal transducing adapter molecule 1	Homo sapiens
Q92878	RAD50	-	7	-	-	153.9	RecName: Full=DNA repair protein RAD50; Short=hRAD50; EC=3.6.-.-	Homo sapiens
Q92879	CELF1	-	7	-	-	52.1	RecName: Full=CUGBP Elav-like family member 1; Short=CELF-1; AltName: Full=50 kDa nuclear polyadenylated RNA-binding protein; AltName: Full=Bruno-like protein 2; AltName: Full=CUG triplet repeat RNA-binding protein 1; Short=CUG-BP1; AltName: Full=CUG	Homo sapiens
Q92882	OSTF1	-	7	-	-	23.8	Osteoclast-stimulating factor 1	Homo sapiens
Q93034	CUL5	-	7	-	-	91	RecName: Full=Cullin-5; Short=CUL-5; AltName: Full=Vasopressin-activated calcium-mobilizing receptor 1; Short=VACM-1	Homo sapiens
Q96BJ3	AIDA	-	7	-	-	35	RecName: Full=Axin interactor, dorsalization-associated protein; AltName: Full=Axin interaction partner and dorsalization antagonist	Homo sapiens
Q96C36	PYCR2	-	7	-	-	33.6	Pyrroline-5-carboxylate reductase 2	Homo sapiens
Q96DI7	SNRNP40	-	7	-	-	39.3	RecName: Full=U5 small nuclear ribonucleoprotein 40 kDa protein; Short=U5 snRNP 40 kDa protein; Short=U5-40K; AltName: Full=38 kDa-splicing factor; AltName: Full=Prp8-binding protein; Short=hPRP8BP; AltName: Full=U5 snRNP-specific 40 kDa protein; Alt	Homo sapiens
Q96IJ6	GMPPA	-	7	-	-	46.3	RecName: Full=Mannose-1-phosphate guanyltransferase alpha; EC=2.7.7.13; AltName: Full=GDP-mannose pyrophosphorylase A; AltName: Full=GTP-mannose-1-phosphate guanylyltransferase alpha	Homo sapiens
Q96JJ3	ELMO2	-	7	-	-	82.6	RecName: Full=Engulfment and cell motility protein 2; AltName: Full=Protein ced-12 homolog A; Short=hCed-12A	Homo sapiens
Q96KR1	ZFR	-	7	-	-	117	RecName: Full=Zinc finger RNA-binding protein; Short=hZFR; AltName: Full=M-phase phosphoprotein homolog	Homo sapiens
Q96LJ7	DHRS1	-	7	-	-	33.9	RecName: Full=Dehydrogenase/reductase SDR family member 1; EC=1.1.-.-	Homo sapiens
Q99653	CHP1	-	7	-	-	22.5	Calcineurin B homologous protein 1	Homo sapiens
Q99685	MGLL	-	7	-	-	33.3	RecName: Full=Monoglyceride lipase; Short=MGL; EC=3.1.1.23; AltName: Full=HU-K5; AltName: Full=Lysophospholipase homolog; AltName: Full=Lysophospholipase-like; AltName: Full=Monoacylglycerol lipase; Short=MAGL	Homo sapiens
Q99961	SH3GL1	-	7	-	-	41.5	RecName: Full=Endophilin-A2; AltName: Full=EEN fusion partner of MLL; AltName: Full=Endophilin-2; AltName: Full=Extra eleven-nineteen leukemia fusion gene protein; Short=EEN; AltName: Full=SH3 domain protein 2B; AltName: Full=SH3 domain-containing GR	Homo sapiens
Q99985	SEMA3C	-	7	-	-	85.2	Semaphorin-3C	Homo sapiens
Q9BUT1	BDH2	-	7	-	-	26.7	RecName: Full=3-hydroxybutyrate dehydrogenase type 2; EC=1.1.1.-; EC=1.1.1.30; AltName: Full=Dehydrogenase/reductase SDR family member 6; AltName: Full=Oxidoreductase UCPA; AltName: Full=R-beta-hydroxybutyrate dehydrogenase	Homo sapiens
Q9BXJ9	NAA15	-	7	-	-	101.3	RecName: Full=N-alpha-acetyltransferase 15, NatA auxiliary subunit; AltName: Full=Gastric cancer antigen Ga19; AltName: Full=N-terminal acetyltransferase; AltName: Full=NMDA receptor-regulated protein 1; AltName: Full=Protein tubedown-1; AltName: Ful	Homo sapiens
Q9BZE4	GTPBP4	-	7	-	-	74	RecName: Full=Nucleolar GTP-binding protein 1; AltName: Full=Chronic renal failure gene protein; AltName: Full=GTP-binding protein NGB	Homo sapiens
Q9BZG1	RAB34	-	7	-	-	29	RecName: Full=Ras-related protein Rab-34; AltName: Full=Ras-related protein Rab-39; AltName: Full=Ras-related protein Rah	Homo sapiens
Q9BZK7	TBL1XR1	-	7	-	-	55.6	RecName: Full=F-box-like/WD repeat-containing protein TBL1XR1; AltName: Full=Nuclear receptor corepressor/HDAC3 complex subunit TBLR1; AltName: Full=TBL1-related protein 1; AltName: Full=Transducin beta-like 1X-related protein 1	Homo sapiens
Q9H0A0	NAT10	-	7	-	-	115.7	RecName: Full=RNA cytidine acetyltransferase {ECO:0000255|HAMAP-Rule:MF_03211, ECO:0000303|PubMed:25411247}; EC=2.3.1.- {ECO:0000255|HAMAP-Rule:MF_03211, ECO:0000269|PubMed:25411247}; AltName: Full=18S rRNA cytosine acetyltransferase {ECO:0000255|HAM	Homo sapiens
Q9H0D6	XRN2	-	7	-	-	108.6	RecName: Full=5'-3' exoribonuclease 2; EC=3.1.13.-; AltName: Full=DHM1-like protein; Short=DHP protein	Homo sapiens
Q9H1Z9	TSPAN10	-	7	-	-	36.5	RecName: Full=Tetraspanin-10; Short=Tspan-10; AltName: Full=Oculospanin	Homo sapiens
Q9H3P7	ACBD3	-	7	-	-	60.6	RecName: Full=Golgi resident protein GCP60; AltName: Full=Acyl-CoA-binding domain-containing protein 3; AltName: Full=Golgi complex-associated protein 1; Short=GOCAP1; AltName: Full=Golgi phosphoprotein 1; Short=GOLPH1; AltName: Full=PBR- and PKA-ass	Homo sapiens
Q9H7C4	SYNC	-	7	-	-	55.3	RecName: Full=Syncoilin; AltName: Full=Syncoilin intermediate filament 1; AltName: Full=Syncoilin-1	Homo sapiens
Q9NVP1	DDX18	-	7	-	-	75.4	RecName: Full=ATP-dependent RNA helicase DDX18; EC=3.6.4.13; AltName: Full=DEAD box protein 18; AltName: Full=Myc-regulated DEAD box protein; Short=MrDb	Homo sapiens
Q9P253	VPS18	-	7	-	-	110.2	RecName: Full=Vacuolar protein sorting-associated protein 18 homolog; Short=hVPS18	Homo sapiens
Q9P260	KIAA1468	-	7	-	-	134.6	RecName: Full=LisH domain and HEAT repeat-containing protein KIAA1468	Homo sapiens
Q9UBB4	ATXN10	-	7	-	-	53.5	RecName: Full=Ataxin-10; AltName: Full=Brain protein E46 homolog; AltName: Full=Spinocerebellar ataxia type 10 protein	Homo sapiens
Q9UBC2	EPS15L1	-	7	-	-	94.3	RecName: Full=Epidermal growth factor receptor substrate 15-like 1; AltName: Full=Eps15-related protein; Short=Eps15R	Homo sapiens
Q9UHD9	UBQLN2	-	7	-	-	65.7	RecName: Full=Ubiquilin-2; AltName: Full=Chap1; AltName: Full=DSK2 homolog; AltName: Full=Protein linking IAP with cytoskeleton 2; Short=PLIC-2; Short=hPLIC-2; AltName: Full=Ubiquitin-like product Chap1/Dsk2	Homo sapiens
Q9UMR2	DDX19B	-	7	-	-	53.9	ATP-dependent RNA helicase DDX19B	Homo sapiens
Q9UNW1	MINPP1	-	7	-	-	55.1	Multiple inositol polyphosphate phosphatase 1	Homo sapiens
Q9Y266	NUDC	-	7	-	-	38.2	RecName: Full=Nuclear migration protein nudC; AltName: Full=Nuclear distribution protein C homolog	Homo sapiens
Q9Y2Q5	LAMTOR2	-	7	-	-	13.5	Ragulator complex protein LAMTOR2	Homo sapiens
Q9Y2S7	POLDIP2	-	7	-	-	42	RecName: Full=Polymerase delta-interacting protein 2; AltName: Full=38 kDa DNA polymerase delta interaction protein; Short=p38	Homo sapiens
Q9Y2U8	LEMD3	-	7	-	-	100	RecName: Full=Inner nuclear membrane protein Man1; AltName: Full=LEM domain-containing protein 3	Homo sapiens
Q9Y2Z4	YARS2	-	7	-	-	53.2	RecName: Full=Tyrosine--tRNA ligase, mitochondrial; EC=6.1.1.1 {ECO:0000269|PubMed:15779907, ECO:0000269|PubMed:17997975}; AltName: Full=Tyrosyl-tRNA synthetase; Short=TyrRS {ECO:0000303|PubMed:17997975}; Flags: Precursor	Homo sapiens
Q9Y371	SH3GLB1	-	7	-	-	40.8	RecName: Full=Endophilin-B1; AltName: Full=Bax-interacting factor 1; Short=Bif-1; AltName: Full=SH3 domain-containing GRB2-like protein B1	Homo sapiens
Q9Y4I1	MYO5A	-	7	-	-	215.4	RecName: Full=Unconventional myosin-Va; AltName: Full=Dilute myosin heavy chain, non-muscle; AltName: Full=Myosin heavy chain 12; AltName: Full=Myosin-12; AltName: Full=Myoxin	Homo sapiens
Q9Y4W2	LAS1L	-	7	-	-	83.1	RecName: Full=Ribosomal biogenesis protein LAS1L; AltName: Full=Protein LAS1 homolog	Homo sapiens
Q9Y570	PPME1	-	7	-	-	42.3	RecName: Full=Protein phosphatase methylesterase 1; Short=PME-1; EC=3.1.1.89	Homo sapiens
Q9Y6G9	DYNC1LI1	-	7	-	-	56.6	RecName: Full=Cytoplasmic dynein 1 light intermediate chain 1; Short=LIC1; AltName: Full=Dynein light chain A; Short=DLC-A; AltName: Full=Dynein light intermediate chain 1, cytosolic	Homo sapiens
A6NHR9	SMCHD1	-	6	-	-	226.4	RecName: Full=Structural maintenance of chromosomes flexible hinge domain-containing protein 1 {ECO:0000250|UniProtKB:Q6P5D8}; Short=SMC hinge domain-containing protein 1 {ECO:0000250|UniProtKB:Q6P5D8}; EC=3.6.1.- {ECO:0000269|PubMed:29748383}	Homo sapiens
A6NKT7	RGPD3	-	6	-	-	197.5	RecName: Full=RanBP2-like and GRIP domain-containing protein 3	Homo sapiens
O00170	AIP	-	6	-	-	37.6	RecName: Full=AH receptor-interacting protein; Short=AIP; AltName: Full=Aryl-hydrocarbon receptor-interacting protein; AltName: Full=HBV X-associated protein 2; Short=XAP-2; AltName: Full=Immunophilin homolog ARA9	Homo sapiens
O00217	NDUFS8	-	6	-	-	23.7	RecName: Full=NADH dehydrogenase [ubiquinone] iron-sulfur protein 8, mitochondrial; EC=1.6.5.3; EC=1.6.99.3; AltName: Full=Complex I-23kD; Short=CI-23kD; AltName: Full=NADH-ubiquinone oxidoreductase 23 kDa subunit; AltName: Full=TYKY subunit; Flags:	Homo sapiens
O00233	PSMD9	-	6	-	-	24.7	RecName: Full=26S proteasome non-ATPase regulatory subunit 9; AltName: Full=26S proteasome regulatory subunit p27	Homo sapiens
O00422	SAP18	-	6	-	-	17.6	RecName: Full=Histone deacetylase complex subunit SAP18; AltName: Full=18 kDa Sin3-associated polypeptide; AltName: Full=2HOR0202; AltName: Full=Cell growth-inhibiting gene 38 protein; AltName: Full=Sin3-associated polypeptide p18	Homo sapiens
O00469	PLOD2	-	6	-	-	84.7	Procollagen-lysine,2-oxoglutarate 5-dioxygenase 2	Homo sapiens
O14653	GOSR2	-	6	-	-	24.8	RecName: Full=Golgi SNAP receptor complex member 2; AltName: Full=27 kDa Golgi SNARE protein; AltName: Full=Membrin	Homo sapiens
O14744	PRMT5	-	6	-	-	72.7	RecName: Full=Protein arginine N-methyltransferase 5; EC=2.1.1.320 {ECO:0000269|PubMed:21081503, ECO:0000269|PubMed:23071334}; AltName: Full=72 kDa ICln-binding protein; AltName: Full=Histone-arginine N-methyltransferase PRMT5; AltName: Full=Jak-bind	Homo sapiens
O14828	SCAMP3	-	6	-	-	38.3	RecName: Full=Secretory carrier-associated membrane protein 3; Short=Secretory carrier membrane protein 3	Homo sapiens
O14964	HGS	-	6	-	-	86.2	RecName: Full=Hepatocyte growth factor-regulated tyrosine kinase substrate; AltName: Full=Hrs {ECO:0000303|PubMed:9407053}; AltName: Full=Protein pp110	Homo sapiens
O15067	PFAS	-	6	-	-	144.7	Phosphoribosylformylglycinamidine synthase	Homo sapiens
O15228	GNPAT	-	6	-	-	77.2	RecName: Full=Dihydroxyacetone phosphate acyltransferase; Short=DAP-AT; Short=DHAP-AT; EC=2.3.1.42; AltName: Full=Acyl-CoA:dihydroxyacetonephosphateacyltransferase; AltName: Full=Glycerone-phosphate O-acyltransferase	Homo sapiens
O15260	SURF4	-	6	-	-	30.4	Surfeit locus protein 4	Homo sapiens
O15400	STX7	-	6	-	-	29.8	Syntaxin-7	Homo sapiens
O15427	SLC16A3	-	6	-	-	49.5	RecName: Full=Monocarboxylate transporter 4; Short=MCT 4; AltName: Full=Solute carrier family 16 member 3	Homo sapiens
O15511	ARPC5	-	6	-	-	16.3	Actin-related protein 2/3 complex subunit 5	Homo sapiens
O43252	PAPSS1	-	6	-	-	70.8	RecName: Full=Bifunctional 3'-phosphoadenosine 5'-phosphosulfate synthase 1; Short=PAPS synthase 1; Short=PAPSS 1; AltName: Full=Sulfurylase kinase 1; Short=SK 1; Short=SK1; Includes: RecName: Full=Sulfate adenylyltransferase; EC=2.7.7.4; AltName: Fu	Homo sapiens
O43324	EEF1E1	-	6	-	-	19.8	Eukaryotic translation elongation factor 1 epsilon-1	Homo sapiens
O43920	NDUFS5	-	6	-	-	12.5	RecName: Full=NADH dehydrogenase [ubiquinone] iron-sulfur protein 5; AltName: Full=Complex I-15 kDa; Short=CI-15 kDa; AltName: Full=NADH-ubiquinone oxidoreductase 15 kDa subunit	Homo sapiens
O60565	GREM1	-	6	-	-	20.7	RecName: Full=Gremlin-1; AltName: Full=Cell proliferation-inducing gene 2 protein; AltName: Full=Cysteine knot superfamily 1, BMP antagonist 1; AltName: Full=DAN domain family member 2; AltName: Full=Down-regulated in Mos-transformed cells protein; A	Homo sapiens
O60762	DPM1	-	6	-	-	29.6	RecName: Full=Dolichol-phosphate mannosyltransferase subunit 1; EC=2.4.1.83; AltName: Full=Dolichol-phosphate mannose synthase subunit 1; Short=DPM synthase subunit 1; AltName: Full=Dolichyl-phosphate beta-D-mannosyltransferase subunit 1; AltName: Fu	Homo sapiens
O60784	TOM1	-	6	-	-	53.8	RecName: Full=Target of Myb protein 1	Homo sapiens
O75312	ZPR1	-	6	-	-	50.9	RecName: Full=Zinc finger protein ZPR1; AltName: Full=Zinc finger protein 259	Homo sapiens
O75340	PDCD6	-	6	-	-	21.9	Programmed cell death protein 6	Homo sapiens
O75475	PSIP1	-	6	-	-	60.1	RecName: Full=PC4 and SFRS1-interacting protein; AltName: Full=CLL-associated antigen KW-7; AltName: Full=Dense fine speckles 70 kDa protein; Short=DFS 70; AltName: Full=Lens epithelium-derived growth factor; AltName: Full=Transcriptional coactivator	Homo sapiens
O75828	CBR3	-	6	-	-	30.9	Carbonyl reductase [NADPH] 3	Homo sapiens
O75832	PSMD10	-	6	-	-	24.4	RecName: Full=26S proteasome non-ATPase regulatory subunit 10; AltName: Full=26S proteasome regulatory subunit p28; AltName: Full=Gankyrin; AltName: Full=p28(GANK)	Homo sapiens
O75915	ARL6IP5	-	6	-	-	21.6	PRA1 family protein 3	Homo sapiens
O75976	CPD	-	6	-	-	152.9	RecName: Full=Carboxypeptidase D; EC=3.4.17.22; AltName: Full=Metallocarboxypeptidase D; AltName: Full=gp180; Flags: Precursor	Homo sapiens
O95292	VAPB	-	6	-	-	27.2	RecName: Full=Vesicle-associated membrane protein-associated protein B/C; Short=VAMP-B/VAMP-C; Short=VAMP-associated protein B/C; Short=VAP-B/VAP-C	Homo sapiens
O95425	SVIL	-	6	-	-	247.7	RecName: Full=Supervillin; AltName: Full=Archvillin; AltName: Full=p205/p250	Homo sapiens
O95716	RAB3D	-	6	-	-	24.3	RecName: Full=Ras-related protein Rab-3D	Homo sapiens
O95758	PTBP3	-	6	-	-	59.7	Polypyrimidine tract-binding protein 3	Homo sapiens
O95793	STAU1	-	6	-	-	63.2	RecName: Full=Double-stranded RNA-binding protein Staufen homolog 1	Homo sapiens
O96005	CLPTM1	-	6	-	-	76.1	RecName: Full=Cleft lip and palate transmembrane protein 1	Homo sapiens
P00750	PLAT	-	6	-	-	62.9	Tissue-type plasminogen activator	Homo sapiens
P01893	HLA-H	-	6	-	-	40.9	RecName: Full=Putative HLA class I histocompatibility antigen, alpha chain H; AltName: Full=HLA-12.4; AltName: Full=HLA-AR; AltName: Full=MHC class I antigen H; Flags: Precursor	Homo sapiens
P05161	ISG15	-	6	-	-	17.9	RecName: Full=Ubiquitin-like protein ISG15; AltName: Full=Interferon-induced 15 kDa protein; AltName: Full=Interferon-induced 17 kDa protein; Short=IP17; AltName: Full=Ubiquitin cross-reactive protein; Short=hUCRP; Flags: Precursor	Homo sapiens
P06132	UROD	-	6	-	-	40.8	RecName: Full=Uroporphyrinogen decarboxylase; Short=UPD; Short=URO-D; EC=4.1.1.37	Homo sapiens
P06730	EIF4E	-	6	-	-	25.1	RecName: Full=Eukaryotic translation initiation factor 4E; Short=eIF-4E; Short=eIF4E; AltName: Full=eIF-4F 25 kDa subunit; AltName: Full=mRNA cap-binding protein	Homo sapiens
P07947	YES1	-	6	-	-	60.8	Tyrosine-protein kinase Yes	Homo sapiens
P08574	CYC1	-	6	-	-	35.4	Cytochrome c1, heme protein, mitochondrial	Homo sapiens
P08579	SNRPB2	-	6	-	-	25.5	RecName: Full=U2 small nuclear ribonucleoprotein B''; Short=U2 snRNP B''	Homo sapiens
P09488	GSTM1	-	6	-	-	25.7	RecName: Full=Glutathione S-transferase Mu 1; EC=2.5.1.18; AltName: Full=GST HB subunit 4; AltName: Full=GST class-mu 1; AltName: Full=GSTM1-1; AltName: Full=GSTM1a-1a; AltName: Full=GSTM1b-1b; AltName: Full=GTH4	Homo sapiens
P09661	SNRPA1	-	6	-	-	28.4	U2 small nuclear ribonucleoprotein A'	Homo sapiens
P09914	IFIT1	-	6	-	-	55.4	RecName: Full=Interferon-induced protein with tetratricopeptide repeats 1; Short=IFIT-1; AltName: Full=Interferon-induced 56 kDa protein; Short=IFI-56K; Short=P56	Homo sapiens
P10644	PRKAR1A	-	6	-	-	43	RecName: Full=cAMP-dependent protein kinase type I-alpha regulatory subunit; AltName: Full=Tissue-specific extinguisher 1; Short=TSE1; Contains: RecName: Full=cAMP-dependent protein kinase type I-alpha regulatory subunit, N-terminally processed	Homo sapiens
P11182	DBT	-	6	-	-	53.5	RecName: Full=Lipoamide acyltransferase component of branched-chain alpha-keto acid dehydrogenase complex, mitochondrial; EC=2.3.1.168; AltName: Full=Branched-chain alpha-keto acid dehydrogenase complex component E2; Short=BCKAD-E2; Short=BCKADE2; Al	Homo sapiens
P11388	TOP2A	-	6	-	-	174.4	RecName: Full=DNA topoisomerase 2-alpha; EC=5.99.1.3; AltName: Full=DNA topoisomerase II, alpha isozyme	Homo sapiens
P17405	SMPD1	-	6	-	-	69.9	RecName: Full=Sphingomyelin phosphodiesterase; EC=3.1.4.12; AltName: Full=Acid sphingomyelinase; Short=aSMase; Flags: Precursor	Homo sapiens
P18754	RCC1	-	6	-	-	45	Regulator of chromosome condensation	Homo sapiens
P19623	SRM	-	6	-	-	33.8	Spermidine synthase	Homo sapiens
P19784	CSNK2A2	-	6	-	-	41.2	RecName: Full=Casein kinase II subunit alpha'; Short=CK II alpha'; EC=2.7.11.1	Homo sapiens
P20674	COX5A	-	6	-	-	16.8	Cytochrome c oxidase subunit 5A, mitochondrial	Homo sapiens
P20936	RASA1	-	6	-	-	116.4	RecName: Full=Ras GTPase-activating protein 1; Short=GAP; Short=GTPase-activating protein; Short=RasGAP; AltName: Full=Ras p21 protein activator; AltName: Full=p120GAP	Homo sapiens
P22570	FDXR	-	6	-	-	53.8	RecName: Full=NADPH:adrenodoxin oxidoreductase, mitochondrial; Short=AR; Short=Adrenodoxin reductase; EC=1.18.1.6; AltName: Full=Ferredoxin--NADP(+) reductase; Short=Ferredoxin reductase; Flags: Precursor	Homo sapiens
P23786	CPT2	-	6	-	-	73.8	RecName: Full=Carnitine O-palmitoyltransferase 2, mitochondrial; EC=2.3.1.21; AltName: Full=Carnitine palmitoyltransferase II; Short=CPT II; Flags: Precursor	Homo sapiens
P23921	RRM1	-	6	-	-	90.1	RecName: Full=Ribonucleoside-diphosphate reductase large subunit; EC=1.17.4.1; AltName: Full=Ribonucleoside-diphosphate reductase subunit M1; AltName: Full=Ribonucleotide reductase large subunit	Homo sapiens
P26885	FKBP2	-	6	-	-	15.6	Peptidyl-prolyl cis-trans isomerase FKBP2	Homo sapiens
P27361	MAPK3	-	6	-	-	43.1	RecName: Full=Mitogen-activated protein kinase 3; Short=MAP kinase 3; Short=MAPK 3; EC=2.7.11.24; AltName: Full=ERT2; AltName: Full=Extracellular signal-regulated kinase 1; Short=ERK-1; AltName: Full=Insulin-stimulated MAP2 kinase; AltName: Full=MAP	Homo sapiens
P32455	GBP1	-	6	-	-	67.9	RecName: Full=Interferon-induced guanylate-binding protein 1; AltName: Full=GTP-binding protein 1; Short=GBP-1; Short=HuGBP-1; AltName: Full=Guanine nucleotide-binding protein 1; Flags: Precursor	Homo sapiens
P33316	DUT	-	6	-	-	26.6	Deoxyuridine 5'-triphosphate nucleotidohydrolase, mitochondrial	Homo sapiens
P33993	MCM7	-	6	-	-	81.3	RecName: Full=DNA replication licensing factor MCM7; EC=3.6.4.12; AltName: Full=CDC47 homolog; AltName: Full=P1.1-MCM3	Homo sapiens
P35442	THBS2	-	6	-	-	130	RecName: Full=Thrombospondin-2; Flags: Precursor	Homo sapiens
P35914	HMGCL	-	6	-	-	34.4	RecName: Full=Hydroxymethylglutaryl-CoA lyase, mitochondrial; Short=HL; Short=HMG-CoA lyase; EC=4.1.3.4; AltName: Full=3-hydroxy-3-methylglutarate-CoA lyase; Flags: Precursor	Homo sapiens
P37235	HPCAL1	-	6	-	-	22.3	RecName: Full=Hippocalcin-like protein 1; AltName: Full=Calcium-binding protein BDR-1; AltName: Full=HLP2; AltName: Full=Visinin-like protein 3; Short=VILIP-3	Homo sapiens
P38571	LIPA	-	6	-	-	45.4	Lysosomal acid lipase/cholesteryl ester hydrolase	Homo sapiens
P43487	RANBP1	-	6	-	-	23.3	RecName: Full=Ran-specific GTPase-activating protein; AltName: Full=Ran-binding protein 1; Short=RanBP1	Homo sapiens
P46379	BAG6	-	6	-	-	119.4	RecName: Full=Large proline-rich protein BAG6 {ECO:0000305}; AltName: Full=BAG family molecular chaperone regulator 6; AltName: Full=BCL2-associated athanogene 6 {ECO:0000312|HGNC:HGNC:13919}; Short=BAG-6; AltName: Full=HLA-B-associated transcript 3	Homo sapiens
P46439	GSTM5	-	6	-	-	25.7	RecName: Full=Glutathione S-transferase Mu 5; EC=2.5.1.18; AltName: Full=GST class-mu 5; AltName: Full=GSTM5-5	Homo sapiens
P46734	MAP2K3	-	6	-	-	39.3	RecName: Full=Dual specificity mitogen-activated protein kinase kinase 3; Short=MAP kinase kinase 3; Short=MAPKK 3; EC=2.7.12.2; AltName: Full=MAPK/ERK kinase 3; Short=MEK 3; AltName: Full=Stress-activated protein kinase kinase 2; Short=SAPK kinase 2	Homo sapiens
P47985	UQCRFS1	-	6	-	-	29.7	RecName: Full=Cytochrome b-c1 complex subunit Rieske, mitochondrial; EC=1.10.2.2; AltName: Full=Complex III subunit 5; AltName: Full=Cytochrome b-c1 complex subunit 5; AltName: Full=Rieske iron-sulfur protein; Short=RISP; AltName: Full=Ubiquinol-cyto	Homo sapiens
P48426	PIP4K2A	-	6	-	-	46.2	RecName: Full=Phosphatidylinositol 5-phosphate 4-kinase type-2 alpha; EC=2.7.1.149; AltName: Full=1-phosphatidylinositol 5-phosphate 4-kinase 2-alpha; AltName: Full=Diphosphoinositide kinase 2-alpha; AltName: Full=PIP5KIII; AltName: Full=Phosphatidyl	Homo sapiens
P49736	MCM2	-	6	-	-	101.9	RecName: Full=DNA replication licensing factor MCM2; EC=3.6.4.12; AltName: Full=Minichromosome maintenance protein 2 homolog; AltName: Full=Nuclear protein BM28	Homo sapiens
P49750	YLPM1	-	6	-	-	241.6	RecName: Full=YLP motif-containing protein 1; AltName: Full=Nuclear protein ZAP3; AltName: Full=ZAP113	Homo sapiens
P49790	NUP153	-	6	-	-	153.9	RecName: Full=Nuclear pore complex protein Nup153; AltName: Full=153 kDa nucleoporin; AltName: Full=Nucleoporin Nup153	Homo sapiens
P51452	DUSP3	-	6	-	-	20.5	RecName: Full=Dual specificity protein phosphatase 3; EC=3.1.3.16; EC=3.1.3.48; AltName: Full=Dual specificity protein phosphatase VHR; AltName: Full=Vaccinia H1-related phosphatase; Short=VHR	Homo sapiens
P51570	GALK1	-	6	-	-	42.3	RecName: Full=Galactokinase; EC=2.7.1.6; AltName: Full=Galactose kinase	Homo sapiens
P52294	KPNA2	-	6	-	-	57.9	RecName: Full=Importin subunit alpha-1 {ECO:0000305}; AltName: Full=Karyopherin subunit alpha-2; AltName: Full=RAG cohort protein 1; AltName: Full=SRP1-alpha	Homo sapiens
P52926	HMGA2	-	6	-	-	11.8	High mobility group protein HMGI-C	Homo sapiens
P52943	CRIP2	-	6	-	-	22.5	Cysteine-rich protein 2	Homo sapiens
P53582	METAP1	-	6	-	-	43.2	RecName: Full=Methionine aminopeptidase 1 {ECO:0000255|HAMAP-Rule:MF_03174}; Short=MAP 1 {ECO:0000255|HAMAP-Rule:MF_03174}; Short=MetAP 1 {ECO:0000255|HAMAP-Rule:MF_03174}; EC=3.4.11.18 {ECO:0000255|HAMAP-Rule:MF_03174}; AltName: Full=Peptidase M 1 {	Homo sapiens
P53990	IST1	-	6	-	-	39.8	RecName: Full=IST1 homolog; Short=hIST1; AltName: Full=Putative MAPK-activating protein PM28	Homo sapiens
P54725	RAD23A	-	6	-	-	39.6	RecName: Full=UV excision repair protein RAD23 homolog A; Short=HR23A; Short=hHR23A	Homo sapiens
P55287	CDH11	-	6	-	-	88	RecName: Full=Cadherin-11; AltName: Full=OSF-4; AltName: Full=Osteoblast cadherin; Short=OB-cadherin; Flags: Precursor	Homo sapiens
P57721	PCBP3	-	6	-	-	39.5	Poly(rC)-binding protein 3	Homo sapiens
P60983	GMFB	-	6	-	-	16.7	Glia maturation factor beta	Homo sapiens
P61086	UBE2K	-	6	-	-	22.4	Ubiquitin-conjugating enzyme E2 K	Homo sapiens
P61088	UBE2N	-	6	-	-	17.1	Ubiquitin-conjugating enzyme E2 N	Homo sapiens
P61225	RAP2B	-	6	-	-	20.5	Ras-related protein Rap-2b	Homo sapiens
P61289	PSME3	-	6	-	-	29.5	RecName: Full=Proteasome activator complex subunit 3; AltName: Full=11S regulator complex subunit gamma; Short=REG-gamma; AltName: Full=Activator of multicatalytic protease subunit 3; AltName: Full=Ki nuclear autoantigen; AltName: Full=Proteasome act	Homo sapiens
P61970	NUTF2	-	6	-	-	14.5	Nuclear transport factor 2	Homo sapiens
P63279	UBE2I	-	6	-	-	18	RecName: Full=SUMO-conjugating enzyme UBC9; EC=6.3.2.-; AltName: Full=SUMO-protein ligase; AltName: Full=Ubiquitin carrier protein 9; AltName: Full=Ubiquitin carrier protein I; AltName: Full=Ubiquitin-conjugating enzyme E2 I; AltName: Full=Ubiquitin-	Homo sapiens
P68036	UBE2L3	-	6	-	-	17.9	Ubiquitin-conjugating enzyme E2 L3	Homo sapiens
P82933	MRPS9	-	6	-	-	45.8	RecName: Full=28S ribosomal protein S9, mitochondrial; Short=MRP-S9; Short=S9mt; AltName: Full=Mitochondrial small ribosomal subunit protein uS9m {ECO:0000303|PubMed:25838379}; Flags: Precursor	Homo sapiens
P98179	RBM3	-	6	-	-	17.2	RNA-binding protein 3	Homo sapiens
Q00765	REEP5	-	6	-	-	21.5	RecName: Full=Receptor expression-enhancing protein 5; AltName: Full=Polyposis locus protein 1; AltName: Full=Protein TB2	Homo sapiens
Q01081	U2AF1	-	6	-	-	27.9	RecName: Full=Splicing factor U2AF 35 kDa subunit; AltName: Full=U2 auxiliary factor 35 kDa subunit; AltName: Full=U2 small nuclear RNA auxiliary factor 1; AltName: Full=U2 snRNP auxiliary factor small subunit	Homo sapiens
Q03518	TAP1	-	6	-	-	87.2	RecName: Full=Antigen peptide transporter 1; Short=APT1; AltName: Full=ATP-binding cassette sub-family B member 2; AltName: Full=Peptide supply factor 1; AltName: Full=Peptide transporter PSF1; Short=PSF-1; AltName: Full=Peptide transporter TAP1; Alt	Homo sapiens
Q12841	FSTL1	-	6	-	-	35	Follistatin-related protein 1	Homo sapiens
Q13247	SRSF6	-	6	-	-	39.6	Serine/arginine-rich splicing factor 6	Homo sapiens
Q13362	PPP2R5C	-	6	-	-	61.1	RecName: Full=Serine/threonine-protein phosphatase 2A 56 kDa regulatory subunit gamma isoform; AltName: Full=PP2A B subunit isoform B'-gamma; AltName: Full=PP2A B subunit isoform B56-gamma; AltName: Full=PP2A B subunit isoform PR61-gamma; AltName: Fu	Homo sapiens
Q13505	MTX1	-	6	-	-	51.5	RecName: Full=Metaxin-1; AltName: Full=Mitochondrial outer membrane import complex protein 1	Homo sapiens
Q13547	HDAC1	-	6	-	-	55.1	RecName: Full=Histone deacetylase 1; Short=HD1; EC=3.5.1.98	Homo sapiens
Q13554	CAMK2B	-	6	-	-	72.7	RecName: Full=Calcium/calmodulin-dependent protein kinase type II subunit beta; Short=CaM kinase II subunit beta; Short=CaMK-II subunit beta; EC=2.7.11.17	Homo sapiens
Q13641	TPBG	-	6	-	-	46	Trophoblast glycoprotein	Homo sapiens
Q14137	BOP1	-	6	-	-	83.6	RecName: Full=Ribosome biogenesis protein BOP1 {ECO:0000255|HAMAP-Rule:MF_03027}; AltName: Full=Block of proliferation 1 protein {ECO:0000255|HAMAP-Rule:MF_03027}	Homo sapiens
Q14141	SEPTIN6	-	6	-	-	49.7	Septin-6	Homo sapiens
Q14166	TTLL12	-	6	-	-	74.4	RecName: Full=Tubulin--tyrosine ligase-like protein 12	Homo sapiens
Q14566	MCM6	-	6	-	-	92.9	RecName: Full=DNA replication licensing factor MCM6; EC=3.6.4.12; AltName: Full=p105MCM	Homo sapiens
Q14738	PPP2R5D	-	6	-	-	70	RecName: Full=Serine/threonine-protein phosphatase 2A 56 kDa regulatory subunit delta isoform; AltName: Full=PP2A B subunit isoform B'-delta; AltName: Full=PP2A B subunit isoform B56-delta; AltName: Full=PP2A B subunit isoform PR61-delta; AltName: Fu	Homo sapiens
Q14C86	GAPVD1	-	6	-	-	165	RecName: Full=GTPase-activating protein and VPS9 domain-containing protein 1; AltName: Full=GAPex-5; AltName: Full=Rab5-activating protein 6	Homo sapiens
Q15063	POSTN	-	6	-	-	93.3	Periostin	Homo sapiens
Q15067	ACOX1	-	6	-	-	74.4	Peroxisomal acyl-coenzyme A oxidase 1	Homo sapiens
Q15477	SKIV2L	-	6	-	-	137.8	RecName: Full=Helicase SKI2W; Short=Ski2; EC=3.6.4.-; AltName: Full=Helicase-like protein; Short=HLP	Homo sapiens
Q15599	SLC9A3R2	-	6	-	-	37.4	RecName: Full=Na(+)/H(+) exchange regulatory cofactor NHE-RF2; Short=NHERF-2; AltName: Full=NHE3 kinase A regulatory protein E3KARP; AltName: Full=SRY-interacting protein 1; Short=SIP-1; AltName: Full=Sodium-hydrogen exchanger regulatory factor 2; Al	Homo sapiens
Q16718	NDUFA5	-	6	-	-	13.5	NADH dehydrogenase [ubiquinone] 1 alpha subcomplex subunit 5	Homo sapiens
Q16775	HAGH	-	6	-	-	33.8	RecName: Full=Hydroxyacylglutathione hydrolase, mitochondrial; EC=3.1.2.6; AltName: Full=Glyoxalase II; Short=Glx II; Flags: Precursor	Homo sapiens
Q53H12	AGK	-	6	-	-	47.1	RecName: Full=Acylglycerol kinase, mitochondrial {ECO:0000303|PubMed:15939762}; Short=hAGK {ECO:0000303|PubMed:15939762}; EC=2.7.1.107 {ECO:0000269|PubMed:15939762}; EC=2.7.1.94 {ECO:0000269|PubMed:15939762}; AltName: Full=Multiple substrate lipid ki	Homo sapiens
Q53H82	LACTB2	-	6	-	-	32.8	RecName: Full=Beta-lactamase-like protein 2; EC=3.-.-.-	Homo sapiens
Q5ZPR3	CD276	-	6	-	-	57.2	CD276 antigen	Homo sapiens
Q68CZ2	TNS3	-	6	-	-	155.3	RecName: Full=Tensin-3; AltName: Full=Tensin-like SH2 domain-containing protein 1; AltName: Full=Tumor endothelial marker 6	Homo sapiens
Q6DKJ4	NXN	-	6	-	-	48.4	RecName: Full=Nucleoredoxin; EC=1.8.1.8	Homo sapiens
Q6P2E9	EDC4	-	6	-	-	151.7	RecName: Full=Enhancer of mRNA-decapping protein 4; AltName: Full=Autoantigen Ge-1; AltName: Full=Autoantigen RCD-8; AltName: Full=Human enhancer of decapping large subunit; Short=Hedls	Homo sapiens
Q6UVY6	MOXD1	-	6	-	-	69.7	RecName: Full=DBH-like monooxygenase protein 1; EC=1.14.17.-; AltName: Full=Monooxygenase X; Flags: Precursor	Homo sapiens
Q6UXV4	APOOL	-	6	-	-	29.2	RecName: Full=MICOS complex subunit MIC27; AltName: Full=Apolipoprotein O-like; AltName: Full=Protein FAM121A; Flags: Precursor	Homo sapiens
Q70UQ0	IKBIP	-	6	-	-	39.3	RecName: Full=Inhibitor of nuclear factor kappa-B kinase-interacting protein; Short=I kappa-B kinase-interacting protein; Short=IKBKB-interacting protein; Short=IKK-interacting protein	Homo sapiens
Q7L014	DDX46	-	6	-	-	117.4	RecName: Full=Probable ATP-dependent RNA helicase DDX46; EC=3.6.4.13; AltName: Full=DEAD box protein 46; AltName: Full=PRP5 homolog	Homo sapiens
Q7L0Y3	TRMT10C	-	6	-	-	47.3	RecName: Full=Mitochondrial ribonuclease P protein 1; Short=Mitochondrial RNase P protein 1; EC=2.1.1.-; AltName: Full=HBV pre-S2 trans-regulated protein 2; AltName: Full=RNA (guanine-9-)-methyltransferase domain-containing protein 1; AltName: Full=R	Homo sapiens
Q7L2E3	DHX30	-	6	-	-	133.9	RecName: Full=ATP-dependent RNA helicase DHX30 {ECO:0000305}; EC=3.6.4.13 {ECO:0000269|PubMed:29100085}; AltName: Full=DEAH box protein 30	Homo sapiens
Q7Z3J2	C16orf62	-	6	-	-	109.6	RecName: Full=UPF0505 protein C16orf62; AltName: Full=Esophageal cancer-associated protein	Homo sapiens
Q7Z739	YTHDF3	-	6	-	-	63.9	RecName: Full=YTH domain-containing family protein 3 {ECO:0000305}	Homo sapiens
Q86V81	ALYREF	-	6	-	-	26.9	RecName: Full=THO complex subunit 4; Short=Tho4; AltName: Full=Ally of AML-1 and LEF-1; AltName: Full=Aly/REF export factor; AltName: Full=Transcriptional coactivator Aly/REF; AltName: Full=bZIP-enhancing factor BEF	Homo sapiens
Q86VI3	IQGAP3	-	6	-	-	184.7	Ras GTPase-activating-like protein IQGAP3	Homo sapiens
Q8IUD2	ERC1	-	6	-	-	128.1	RecName: Full=ELKS/Rab6-interacting/CAST family member 1; Short=ERC-1; AltName: Full=Rab6-interacting protein 2	Homo sapiens
Q8IZP0	ABI1	-	6	-	-	55.1	RecName: Full=Abl interactor 1; AltName: Full=Abelson interactor 1; Short=Abi-1; AltName: Full=Abl-binding protein 4; Short=AblBP4; AltName: Full=Eps8 SH3 domain-binding protein; Short=Eps8-binding protein; AltName: Full=Nap1-binding protein; Short=N	Homo sapiens
Q8IZV5	RDH10	-	6	-	-	38.1	Retinol dehydrogenase 10	Homo sapiens
Q8N0X7	SPG20	-	6	-	-	72.8	RecName: Full=Spartin; AltName: Full=Spastic paraplegia 20 protein; AltName: Full=Trans-activated by hepatitis C virus core protein 1	Homo sapiens
Q8N9T8	KRI1	-	6	-	-	82.6	RecName: Full=Protein KRI1 homolog	Homo sapiens
Q8NBF2	NHLRC2	-	6	-	-	79.4	RecName: Full=NHL repeat-containing protein 2	Homo sapiens
Q8NE86	MCU	-	6	-	-	39.9	RecName: Full=Calcium uniporter protein, mitochondrial; AltName: Full=Coiled-coil domain-containing protein 109A	Homo sapiens
Q8NFW8	CMAS	-	6	-	-	48.4	RecName: Full=N-acylneuraminate cytidylyltransferase; EC=2.7.7.43; AltName: Full=CMP-N-acetylneuraminic acid synthase; Short=CMP-NeuNAc synthase	Homo sapiens
Q8NI27	THOC2	-	6	-	-	182.8	RecName: Full=THO complex subunit 2; Short=Tho2; AltName: Full=hTREX120	Homo sapiens
Q8NI36	WDR36	-	6	-	-	105.3	RecName: Full=WD repeat-containing protein 36; AltName: Full=T-cell activation WD repeat-containing protein; Short=TA-WDRP	Homo sapiens
Q8TCJ2	STT3B	-	6	-	-	93.7	RecName: Full=Dolichyl-diphosphooligosaccharide--protein glycosyltransferase subunit STT3B; Short=Oligosaccharyl transferase subunit STT3B; Short=STT3-B; EC=2.4.99.18; AltName: Full=Source of immunodominant MHC-associated peptides homolog	Homo sapiens
Q8TDN6	BRIX1	-	6	-	-	41.4	RecName: Full=Ribosome biogenesis protein BRX1 homolog; AltName: Full=Brix domain-containing protein 2	Homo sapiens
Q8TED1	GPX8	-	6	-	-	23.9	RecName: Full=Probable glutathione peroxidase 8; Short=GPx-8; Short=GSHPx-8; EC=1.11.1.9	Homo sapiens
Q8TEX9	IPO4	-	6	-	-	118.7	RecName: Full=Importin-4; Short=Imp4; AltName: Full=Importin-4b; Short=Imp4b; AltName: Full=Ran-binding protein 4; Short=RanBP4	Homo sapiens
Q8WWM7	ATXN2L	-	6	-	-	113.4	RecName: Full=Ataxin-2-like protein; AltName: Full=Ataxin-2 domain protein; AltName: Full=Ataxin-2-related protein	Homo sapiens
Q8WXF1	PSPC1	-	6	-	-	58.7	RecName: Full=Paraspeckle component 1; AltName: Full=Paraspeckle protein 1	Homo sapiens
Q92526	CCT6B	-	6	-	-	57.8	T-complex protein 1 subunit zeta-2	Homo sapiens
Q92552	MRPS27	-	6	-	-	47.6	RecName: Full=28S ribosomal protein S27, mitochondrial {ECO:0000305}; Short=MRP-S27; Short=S27mt; AltName: Full=Mitochondrial ribosomal protein S27 {ECO:0000312|HGNC:HGNC:14512}; AltName: Full=Mitochondrial small ribosomal subunit protein mS27 {ECO:0	Homo sapiens
Q92575	UBXN4	-	6	-	-	56.8	RecName: Full=UBX domain-containing protein 4; AltName: Full=Erasin; AltName: Full=UBX domain-containing protein 2	Homo sapiens
Q92665	MRPS31	-	6	-	-	45.3	RecName: Full=28S ribosomal protein S31, mitochondrial; Short=MRP-S31; Short=S31mt; AltName: Full=Imogen 38; AltName: Full=Mitochondrial small ribosomal subunit protein mS31 {ECO:0000303|PubMed:25838379}; Flags: Precursor	Homo sapiens
Q92974	ARHGEF2	-	6	-	-	111.5	RecName: Full=Rho guanine nucleotide exchange factor 2; AltName: Full=Guanine nucleotide exchange factor H1; Short=GEF-H1; AltName: Full=Microtubule-regulated Rho-GEF; AltName: Full=Proliferating cell nucleolar antigen p40	Homo sapiens
Q96A72	MAGOHB	-	6	-	-	17.3	RecName: Full=Protein mago nashi homolog 2	Homo sapiens
Q96IZ0	PAWR	-	6	-	-	36.6	PRKC apoptosis WT1 regulator protein	Homo sapiens
Q96KP1	EXOC2	-	6	-	-	104.1	RecName: Full=Exocyst complex component 2; AltName: Full=Exocyst complex component Sec5	Homo sapiens
Q96QD8	SLC38A2	-	6	-	-	56	Sodium-coupled neutral amino acid transporter 2	Homo sapiens
Q99436	PSMB7	-	6	-	-	30	Proteasome subunit beta type-7	Homo sapiens
Q99442	SEC62	-	6	-	-	45.9	RecName: Full=Translocation protein SEC62; AltName: Full=Translocation protein 1; Short=TP-1; Short=hTP-1	Homo sapiens
Q9BPW8	NIPSNAP1	-	6	-	-	33.3	RecName: Full=Protein NipSnap homolog 1; Short=NipSnap1	Homo sapiens
Q9BQ04	RBM4B	-	6	-	-	40.1	RecName: Full=RNA-binding protein 4B; AltName: Full=RNA-binding motif protein 30; AltName: Full=RNA-binding motif protein 4B; AltName: Full=RNA-binding protein 30	Homo sapiens
Q9BQE5	APOL2	-	6	-	-	37.1	RecName: Full=Apolipoprotein L2; AltName: Full=Apolipoprotein L-II; Short=ApoL-II	Homo sapiens
Q9BSJ2	TUBGCP2	-	6	-	-	102.5	RecName: Full=Gamma-tubulin complex component 2; Short=GCP-2; Short=hGCP2; AltName: Full=Gamma-ring complex protein 103 kDa; Short=h103p; Short=hGrip103; AltName: Full=Spindle pole body protein Spc97 homolog; Short=hSpc97	Homo sapiens
Q9BWF3	RBM4	-	6	-	-	40.3	RecName: Full=RNA-binding protein 4; AltName: Full=Lark homolog; Short=hLark; AltName: Full=RNA-binding motif protein 4; AltName: Full=RNA-binding motif protein 4a	Homo sapiens
Q9BWS9	CHID1	-	6	-	-	44.9	RecName: Full=Chitinase domain-containing protein 1; AltName: Full=Stabilin-1-interacting chitinase-like protein; Short=SI-CLP; Flags: Precursor	Homo sapiens
Q9BX68	HINT2	-	6	-	-	17.2	Histidine triad nucleotide-binding protein 2, mitochondrial	Homo sapiens
Q9BZE1	MRPL37	-	6	-	-	48.1	RecName: Full=39S ribosomal protein L37, mitochondrial; Short=L37mt; Short=MRP-L37; AltName: Full=39S ribosomal protein L2, mitochondrial; Short=L2mt; Short=MRP-L2; AltName: Full=Mitochondrial large ribosomal subunit protein mL37 {ECO:0000303|PubMed:	Homo sapiens
Q9BZL4	PPP1R12C	-	6	-	-	84.9	RecName: Full=Protein phosphatase 1 regulatory subunit 12C; AltName: Full=Protein phosphatase 1 myosin-binding subunit of 85 kDa; Short=Protein phosphatase 1 myosin-binding subunit p85	Homo sapiens
Q9BZZ5	API5	-	6	-	-	59	RecName: Full=Apoptosis inhibitor 5; Short=API-5; AltName: Full=Antiapoptosis clone 11 protein; Short=AAC-11; AltName: Full=Cell migration-inducing gene 8 protein; AltName: Full=Fibroblast growth factor 2-interacting factor; Short=FIF; AltName: Full=	Homo sapiens
Q9GZY8	MFF	-	6	-	-	38.5	RecName: Full=Mitochondrial fission factor	Homo sapiens
Q9H074	PAIP1	-	6	-	-	53.5	RecName: Full=Polyadenylate-binding protein-interacting protein 1; Short=PABP-interacting protein 1; Short=PAIP-1; Short=Poly(A)-binding protein-interacting protein 1	Homo sapiens
Q9H3U1	UNC45A	-	6	-	-	103.1	RecName: Full=Protein unc-45 homolog A; Short=Unc-45A; AltName: Full=GCUNC-45; AltName: Full=Smooth muscle cell-associated protein 1; Short=SMAP-1	Homo sapiens
Q9H444	CHMP4B	-	6	-	-	24.9	RecName: Full=Charged multivesicular body protein 4b; AltName: Full=Chromatin-modifying protein 4b; Short=CHMP4b; AltName: Full=SNF7 homolog associated with Alix 1; AltName: Full=SNF7-2; Short=hSnf7-2; AltName: Full=Vacuolar protein sorting-associate	Homo sapiens
Q9H6R3	ACSS3	-	6	-	-	74.8	RecName: Full=Acyl-CoA synthetase short-chain family member 3, mitochondrial; EC=6.2.1.1; AltName: Full=Acyl-CoA synthetase short-chain family member 3; Flags: Precursor	Homo sapiens
Q9NP97	DYNLRB1	-	6	-	-	10.9	RecName: Full=Dynein light chain roadblock-type 1; AltName: Full=Bithoraxoid-like protein; Short=BLP; AltName: Full=Dynein light chain 2A, cytoplasmic; AltName: Full=Dynein-associated protein Km23; AltName: Full=Roadblock domain-containing protein 1	Homo sapiens
Q9NR19	ACSS2	-	6	-	-	78.6	RecName: Full=Acetyl-coenzyme A synthetase, cytoplasmic; EC=6.2.1.1; AltName: Full=Acetate--CoA ligase; AltName: Full=Acetyl-CoA synthetase; Short=ACS; Short=AceCS; AltName: Full=Acyl-CoA synthetase short-chain family member 2; AltName: Full=Acyl-act	Homo sapiens
Q9NRW3	APOBEC3C	-	6	-	-	22.8	RecName: Full=DNA dC->dU-editing enzyme APOBEC-3C; Short=A3C; EC=3.5.4.-; AltName: Full=APOBEC1-like; AltName: Full=Phorbolin I	Homo sapiens
Q9NRW7	VPS45	-	6	-	-	65.1	RecName: Full=Vacuolar protein sorting-associated protein 45; Short=h-VPS45; Short=hlVps45	Homo sapiens
Q9NTX5	ECHDC1	-	6	-	-	33.7	RecName: Full=Ethylmalonyl-CoA decarboxylase; EC=4.1.1.94; AltName: Full=Enoyl-CoA hydratase domain-containing protein 1; AltName: Full=Methylmalonyl-CoA decarboxylase; Short=MMCD; EC=4.1.1.41	Homo sapiens
Q9NUQ9	FAM49B	-	6	-	-	36.7	Protein FAM49B	Homo sapiens
Q9NV70	EXOC1	-	6	-	-	102	RecName: Full=Exocyst complex component 1; AltName: Full=Exocyst complex component Sec3	Homo sapiens
Q9NVH0	EXD2	-	6	-	-	70.4	RecName: Full=Exonuclease 3'-5' domain-containing protein 2 {ECO:0000312|HGNC:HGNC:20217}; EC=3.1.11.1 {ECO:0000269|PubMed:26807646}; AltName: Full=Exonuclease 3'-5' domain-like-containing protein 2	Homo sapiens
Q9NXF1	TEX10	-	6	-	-	105.7	RecName: Full=Testis-expressed protein 10	Homo sapiens
Q9NZ32	ACTR10	-	6	-	-	46.3	RecName: Full=Actin-related protein 10; AltName: Full=Actin-related protein 11; Short=hARP11	Homo sapiens
Q9NZJ7	MTCH1	-	6	-	-	41.5	RecName: Full=Mitochondrial carrier homolog 1; AltName: Full=Presenilin-associated protein	Homo sapiens
Q9NZL4	HSPBP1	-	6	-	-	39.3	RecName: Full=Hsp70-binding protein 1 {ECO:0000305}; Short=HspBP1; AltName: Full=Heat shock protein-binding protein 1; AltName: Full=Hsp70-binding protein 2; Short=HspBP2; AltName: Full=Hsp70-interacting protein 1; AltName: Full=Hsp70-interacting pro	Homo sapiens
Q9P035	HACD3	-	6	-	-	43.2	RecName: Full=Very-long-chain (3R)-3-hydroxyacyl-CoA dehydratase 3 {ECO:0000305}; EC=4.2.1.134 {ECO:0000269|PubMed:18554506}; AltName: Full=3-hydroxyacyl-CoA dehydratase 3 {ECO:0000303|PubMed:18554506}; Short=HACD3 {ECO:0000303|PubMed:18554506}; AltN	Homo sapiens
Q9P2R3	ANKFY1	-	6	-	-	128.4	RecName: Full=Ankyrin repeat and FYVE domain-containing protein 1; AltName: Full=Ankyrin repeats hooked to a zinc finger motif	Homo sapiens
Q9UBL6	CPNE7	-	6	-	-	70.3	Copine-7	Homo sapiens
Q9UBM7	DHCR7	-	6	-	-	54.5	RecName: Full=7-dehydrocholesterol reductase; Short=7-DHC reductase; EC=1.3.1.21; AltName: Full=Putative sterol reductase SR-2; AltName: Full=Sterol Delta(7)-reductase	Homo sapiens
Q9UBQ5	EIF3K	-	6	-	-	25.1	RecName: Full=Eukaryotic translation initiation factor 3 subunit K; Short=eIF3k; AltName: Full=Eukaryotic translation initiation factor 3 subunit 12; AltName: Full=Muscle-specific gene M9 protein; AltName: Full=PLAC-24; AltName: Full=eIF-3 p25; AltNa	Homo sapiens
Q9UBY9	HSPB7	-	6	-	-	18.6	RecName: Full=Heat shock protein beta-7; Short=HspB7; AltName: Full=Cardiovascular heat shock protein; Short=cvHsp	Homo sapiens
Q9UHW9	SLC12A6	-	6	-	-	127.6	RecName: Full=Solute carrier family 12 member 6; AltName: Full=Electroneutral potassium-chloride cotransporter 3; AltName: Full=K-Cl cotransporter 3	Homo sapiens
Q9UI09	NDUFA12	-	6	-	-	17.1	RecName: Full=NADH dehydrogenase [ubiquinone] 1 alpha subcomplex subunit 12; AltName: Full=13 kDa differentiation-associated protein; AltName: Full=Complex I-B17.2; Short=CI-B17.2; Short=CIB17.2; AltName: Full=NADH-ubiquinone oxidoreductase subunit B	Homo sapiens
Q9UJ68	MSRA	-	6	-	-	26.1	RecName: Full=Mitochondrial peptide methionine sulfoxide reductase; EC=1.8.4.11; AltName: Full=Peptide-methionine (S)-S-oxide reductase; Short=Peptide Met(O) reductase; AltName: Full=Protein-methionine-S-oxide reductase; Short=PMSR; Flags: Precursor	Homo sapiens
Q9UJW0	DCTN4	-	6	-	-	52.3	RecName: Full=Dynactin subunit 4; Short=Dyn4; AltName: Full=Dynactin subunit p62	Homo sapiens
Q9UK76	HN1	-	6	-	-	16	Jupiter microtubule associated homolog 1	Homo sapiens
Q9ULX6	AKAP8L	-	6	-	-	71.6	RecName: Full=A-kinase anchor protein 8-like; Short=AKAP8-like protein; AltName: Full=Helicase A-binding protein 95; Short=HAP95; AltName: Full=Homologous to AKAP95 protein; Short=HA95; AltName: Full=Neighbor of A-kinase-anchoring protein 95; Short=N	Homo sapiens
Q9Y287	ITM2B	-	6	-	-	30.3	RecName: Full=Integral membrane protein 2B; AltName: Full=Immature BRI2; Short=imBRI2; AltName: Full=Protein E25B; AltName: Full=Transmembrane protein BRI; Short=Bri; Contains: RecName: Full=BRI2, membrane form; AltName: Full=Mature BRI2; Short=mBRI2	Homo sapiens
Q9Y295	DRG1	-	6	-	-	40.5	Developmentally-regulated GTP-binding protein 1	Homo sapiens
Q9Y2L1	DIS3	-	6	-	-	109	RecName: Full=Exosome complex exonuclease RRP44; EC=3.1.13.-; EC=3.1.26.-; AltName: Full=Protein DIS3 homolog; AltName: Full=Ribosomal RNA-processing protein 44	Homo sapiens
Q9Y383	LUC7L2	-	6	-	-	46.5	RecName: Full=Putative RNA-binding protein Luc7-like 2	Homo sapiens
Q9Y3A5	SBDS	-	6	-	-	28.8	RecName: Full=Ribosome maturation protein SBDS; AltName: Full=Shwachman-Bodian-Diamond syndrome protein	Homo sapiens
Q9Y3B3	TMED7	-	6	-	-	25.2	RecName: Full=Transmembrane emp24 domain-containing protein 7; AltName: Full=p24 family protein gamma-3; Short=p24gamma3; AltName: Full=p27; Flags: Precursor	Homo sapiens
Q9Y3E5	PTRH2	-	6	-	-	19.2	RecName: Full=Peptidyl-tRNA hydrolase 2, mitochondrial; Short=PTH 2; EC=3.1.1.29; AltName: Full=Bcl-2 inhibitor of transcription 1; Flags: Precursor	Homo sapiens
Q9Y512	SAMM50	-	6	-	-	52	Sorting and assembly machinery component 50 homolog	Homo sapiens
Q9Y5Z4	HEBP2	-	6	-	-	22.9	RecName: Full=Heme-binding protein 2; AltName: Full=Placental protein 23; Short=PP23; AltName: Full=Protein SOUL	Homo sapiens
Q9Y608	LRRFIP2	-	6	-	-	82.2	RecName: Full=Leucine-rich repeat flightless-interacting protein 2; Short=LRR FLII-interacting protein 2	Homo sapiens
Q9Y6E0	STK24	-	6	-	-	49.3	RecName: Full=Serine/threonine-protein kinase 24; EC=2.7.11.1; AltName: Full=Mammalian STE20-like protein kinase 3; Short=MST-3; AltName: Full=STE20-like kinase MST3; Contains: RecName: Full=Serine/threonine-protein kinase 24 36 kDa subunit; AltName:	Homo sapiens
C4AMC7	WASH3P	-	5	-	-	50	RecName: Full=Putative WAS protein family homolog 3; AltName: Full=Protein FAM39DP	Homo sapiens
O00142	TK2	-	5	-	-	31	RecName: Full=Thymidine kinase 2, mitochondrial; EC=2.7.1.21; AltName: Full=Mt-TK; Flags: Precursor	Homo sapiens
O00154	ACOT7	-	5	-	-	41.8	RecName: Full=Cytosolic acyl coenzyme A thioester hydrolase; EC=3.1.2.2; AltName: Full=Acyl-CoA thioesterase 7; AltName: Full=Brain acyl-CoA hydrolase; Short=BACH; AltName: Full=CTE-IIa; Short=CTE-II; AltName: Full=Long chain acyl-CoA thioester hydro	Homo sapiens
O00442	RTCA	-	5	-	-	39.3	RecName: Full=RNA 3'-terminal phosphate cyclase; Short=RNA cyclase; Short=RNA-3'-phosphate cyclase; EC=6.5.1.4; AltName: Full=RNA terminal phosphate cyclase domain-containing protein 1; Short=RTC domain-containing protein 1	Homo sapiens
O00462	MANBA	-	5	-	-	100.9	RecName: Full=Beta-mannosidase; EC=3.2.1.25; AltName: Full=Lysosomal beta A mannosidase; AltName: Full=Mannanase; Short=Mannase; Flags: Precursor	Homo sapiens
O14715	RGPD8	-	5	-	-	199	RecName: Full=RANBP2-like and GRIP domain-containing protein 8; AltName: Full=Ran-binding protein 2-like 3; Short=RanBP2-like 3; Short=RanBP2L3	Homo sapiens
O14737	PDCD5	-	5	-	-	14.3	RecName: Full=Programmed cell death protein 5; AltName: Full=TF-1 cell apoptosis-related protein 19; Short=Protein TFAR19	Homo sapiens
O14949	UQCRQ	-	5	-	-	9.9	RecName: Full=Cytochrome b-c1 complex subunit 8; AltName: Full=Complex III subunit 8; AltName: Full=Complex III subunit VIII; AltName: Full=Ubiquinol-cytochrome c reductase complex 9.5 kDa protein; AltName: Full=Ubiquinol-cytochrome c reductase compl	Homo sapiens
O14972	DSCR3	-	5	-	-	33	RecName: Full=Down syndrome critical region protein 3; AltName: Full=Down syndrome critical region protein A	Homo sapiens
O15254	ACOX3	-	5	-	-	77.6	RecName: Full=Peroxisomal acyl-coenzyme A oxidase 3; EC=1.3.3.6; AltName: Full=Branched-chain acyl-CoA oxidase; Short=BRCACox; AltName: Full=Pristanoyl-CoA oxidase	Homo sapiens
O15270	SPTLC2	-	5	-	-	62.9	RecName: Full=Serine palmitoyltransferase 2; EC=2.3.1.50; AltName: Full=Long chain base biosynthesis protein 2; Short=LCB 2; AltName: Full=Long chain base biosynthesis protein 2a; Short=LCB2a; AltName: Full=Serine-palmitoyl-CoA transferase 2; Short=S	Homo sapiens
O15355	PPM1G	-	5	-	-	59.3	RecName: Full=Protein phosphatase 1G; EC=3.1.3.16; AltName: Full=Protein phosphatase 1C; AltName: Full=Protein phosphatase 2C isoform gamma; Short=PP2C-gamma; AltName: Full=Protein phosphatase magnesium-dependent 1 gamma	Homo sapiens
O43290	SART1	-	5	-	-	90.3	RecName: Full=U4/U6.U5 tri-snRNP-associated protein 1; AltName: Full=SNU66 homolog; Short=hSnu66; AltName: Full=Squamous cell carcinoma antigen recognized by T-cells 1; Short=SART-1; Short=hSART-1; AltName: Full=U4/U6.U5 tri-snRNP-associated 110 kDa	Homo sapiens
O43301	HSPA12A	-	5	-	-	75	RecName: Full=Heat shock 70 kDa protein 12A	Homo sapiens
O43583	DENR	-	5	-	-	22.1	RecName: Full=Density-regulated protein; Short=DRP; AltName: Full=Protein DRP1; AltName: Full=Smooth muscle cell-associated protein 3; Short=SMAP-3	Homo sapiens
O43657	TSPAN6	-	5	-	-	27.6	RecName: Full=Tetraspanin-6; Short=Tspan-6; AltName: Full=A15 homolog; AltName: Full=Putative NF-kappa-B-activating protein 321; AltName: Full=T245 protein; AltName: Full=Tetraspanin TM4-D; AltName: Full=Transmembrane 4 superfamily member 6	Homo sapiens
O60524	NEMF	-	5	-	-	123	RecName: Full=Nuclear export mediator factor NEMF; AltName: Full=Antigen NY-CO-1; AltName: Full=Serologically defined colon cancer antigen 1	Homo sapiens
O75348	ATP6V1G1	-	5	-	-	13.8	RecName: Full=V-type proton ATPase subunit G 1; Short=V-ATPase subunit G 1; AltName: Full=V-ATPase 13 kDa subunit 1; AltName: Full=Vacuolar proton pump subunit G 1; AltName: Full=Vacuolar proton pump subunit M16	Homo sapiens
O75351	VPS4B	-	5	-	-	49.3	RecName: Full=Vacuolar protein sorting-associated protein 4B; EC=3.6.4.6; AltName: Full=Cell migration-inducing gene 1 protein; AltName: Full=Suppressor of K(+) transport growth defect 1; Short=Protein SKD1	Homo sapiens
O75477	ERLIN1	-	5	-	-	38.9	RecName: Full=Erlin-1; AltName: Full=Endoplasmic reticulum lipid raft-associated protein 1; AltName: Full=Protein KE04; AltName: Full=Stomatin-prohibitin-flotillin-HflC/K domain-containing protein 1; Short=SPFH domain-containing protein 1	Homo sapiens
O75608	LYPLA1	-	5	-	-	24.7	RecName: Full=Acyl-protein thioesterase 1; Short=APT-1; Short=hAPT1; EC=3.1.2.-; AltName: Full=Lysophospholipase 1; AltName: Full=Lysophospholipase I; Short=LPL-I; Short=LysoPLA I	Homo sapiens
O75822	EIF3J	-	5	-	-	29.1	RecName: Full=Eukaryotic translation initiation factor 3 subunit J; Short=eIF3j; AltName: Full=Eukaryotic translation initiation factor 3 subunit 1; AltName: Full=eIF-3-alpha; AltName: Full=eIF3 p35	Homo sapiens
O75891	ALDH1L1	-	5	-	-	98.8	RecName: Full=Cytosolic 10-formyltetrahydrofolate dehydrogenase; Short=10-FTHFDH; Short=FDH; EC=1.5.1.6; AltName: Full=Aldehyde dehydrogenase family 1 member L1	Homo sapiens
O75935	DCTN3	-	5	-	-	21.1	RecName: Full=Dynactin subunit 3; AltName: Full=Dynactin complex subunit 22 kDa subunit; Short=p22	Homo sapiens
O75964	ATP5MG	-	5	-	-	11.4	RecName: Full=ATP synthase subunit g, mitochondrial; Short=ATPase subunit g	Homo sapiens
O95210	STBD1	-	5	-	-	39	RecName: Full=Starch-binding domain-containing protein 1; AltName: Full=Genethonin-1	Homo sapiens
O95456	PSMG1	-	5	-	-	32.9	RecName: Full=Proteasome assembly chaperone 1; Short=PAC-1; AltName: Full=Chromosome 21 leucine-rich protein; Short=C21-LRP; AltName: Full=Down syndrome critical region protein 2	Homo sapiens
O95479	H6PD	-	5	-	-	88.9	RecName: Full=GDH/6PGL endoplasmic bifunctional protein; Includes: RecName: Full=Glucose 1-dehydrogenase; EC=1.1.1.47; AltName: Full=Hexose-6-phosphate dehydrogenase; Includes: RecName: Full=6-phosphogluconolactonase; Short=6PGL; EC=3.1.1.31; Flags:	Homo sapiens
O95487	SEC24B	-	5	-	-	137.4	RecName: Full=Protein transport protein Sec24B; AltName: Full=SEC24-related protein B	Homo sapiens
O95671	ASMTL	-	5	-	-	68.9	RecName: Full=N-acetylserotonin O-methyltransferase-like protein; Short=ASMTL	Homo sapiens
P00966	ASS1	-	5	-	-	46.5	RecName: Full=Argininosuccinate synthase {ECO:0000305}; EC=6.3.4.5 {ECO:0000269|PubMed:18473344, ECO:0000269|PubMed:27287393, ECO:0000269|PubMed:8792870}; AltName: Full=Citrulline--aspartate ligase	Homo sapiens
P01130	LDLR	-	5	-	-	95.4	RecName: Full=Low-density lipoprotein receptor; Short=LDL receptor; Flags: Precursor	Homo sapiens
P04114	APOB	-	5	-	-	515.6	Apolipoprotein B-100	Homo sapiens
P07203	GPX1	-	5	-	-	22.1	RecName: Full=Glutathione peroxidase 1; Short=GPx-1; Short=GSHPx-1; EC=1.11.1.9; AltName: Full=Cellular glutathione peroxidase	Homo sapiens
P07711	CTSL	-	5	-	-	37.6	Cathepsin L1	Homo sapiens
P08253	MMP2	-	5	-	-	73.9	RecName: Full=72 kDa type IV collagenase; EC=3.4.24.24; AltName: Full=72 kDa gelatinase; AltName: Full=Gelatinase A; AltName: Full=Matrix metalloproteinase-2; Short=MMP-2; AltName: Full=TBE-1; Contains: RecName: Full=PEX; Flags: Precursor	Homo sapiens
P09012	SNRPA	-	5	-	-	31.3	U1 small nuclear ribonucleoprotein A	Homo sapiens
P09497	CLTB	-	5	-	-	25.2	RecName: Full=Clathrin light chain B; Short=Lcb	Homo sapiens
P0DJD0	RGPD1	-	5	-	-	196.7	RecName: Full=RANBP2-like and GRIP domain-containing protein 1; AltName: Full=Ran-binding protein 2-like 6; Short=RanBP2-like 6; Short=RanBP2L6	Homo sapiens
P11387	TOP1	-	5	-	-	90.7	RecName: Full=DNA topoisomerase 1; EC=5.99.1.2; AltName: Full=DNA topoisomerase I	Homo sapiens
P14854	COX6B1	-	5	-	-	10.2	Cytochrome c oxidase subunit 6B1	Homo sapiens
P14927	UQCRB	-	5	-	-	13.5	RecName: Full=Cytochrome b-c1 complex subunit 7; AltName: Full=Complex III subunit 7; AltName: Full=Complex III subunit VII; AltName: Full=QP-C; AltName: Full=Ubiquinol-cytochrome c reductase complex 14 kDa protein	Homo sapiens
P15848	ARSB	-	5	-	-	59.7	RecName: Full=Arylsulfatase B; Short=ASB; EC=3.1.6.12; AltName: Full=N-acetylgalactosamine-4-sulfatase; Short=G4S; Flags: Precursor	Homo sapiens
P18583	SON	-	5	-	-	263.8	RecName: Full=Protein SON; AltName: Full=Bax antagonist selected in saccharomyces 1; Short=BASS1; AltName: Full=Negative regulatory element-binding protein; Short=NRE-binding protein; AltName: Full=Protein DBP-5; AltName: Full=SON3	Homo sapiens
P18859	ATP5PF	-	5	-	-	12.6	ATP synthase-coupling factor 6, mitochondrial	Homo sapiens
P19404	NDUFV2	-	5	-	-	27.4	NADH dehydrogenase [ubiquinone] flavoprotein 2, mitochondrial	Homo sapiens
P19823	ITIH2	-	5	-	-	106.5	Inter-alpha-trypsin inhibitor heavy chain H2	Homo sapiens
P20336	RAB3A	-	5	-	-	25	RecName: Full=Ras-related protein Rab-3A	Homo sapiens
P21266	GSTM3	5	-	-	-	26.6	Glutathione S-transferase Mu 3	Homo sapiens
P22830	FECH	-	5	-	-	47.9	RecName: Full=Ferrochelatase, mitochondrial; EC=4.99.1.1; AltName: Full=Heme synthase; AltName: Full=Protoheme ferro-lyase; Flags: Precursor	Homo sapiens
P23458	JAK1	-	5	-	-	133.3	RecName: Full=Tyrosine-protein kinase JAK1; EC=2.7.10.2 {ECO:0000269|PubMed:1848670, ECO:0000269|PubMed:7615558}; AltName: Full=Janus kinase 1; Short=JAK-1	Homo sapiens
P24666	ACP1	-	5	-	-	18	RecName: Full=Low molecular weight phosphotyrosine protein phosphatase; Short=LMW-PTP; Short=LMW-PTPase; EC=3.1.3.48; AltName: Full=Adipocyte acid phosphatase; AltName: Full=Low molecular weight cytosolic acid phosphatase; EC=3.1.3.2; AltName: Full=R	Homo sapiens
P24928	POLR2A	-	5	-	-	217.2	RecName: Full=DNA-directed RNA polymerase II subunit RPB1; Short=RNA polymerase II subunit B1; EC=2.7.7.6; AltName: Full=DNA-directed RNA polymerase II subunit A; AltName: Full=DNA-directed RNA polymerase III largest subunit; AltName: Full=RNA-direct	Homo sapiens
P28300	LOX	-	5	-	-	46.9	Protein-lysine 6-oxidase	Homo sapiens
P29466	CASP1	-	5	-	-	45.2	RecName: Full=Caspase-1; Short=CASP-1; EC=3.4.22.36; AltName: Full=Interleukin-1 beta convertase; Short=IL-1BC; AltName: Full=Interleukin-1 beta-converting enzyme; Short=ICE; Short=IL-1 beta-converting enzyme; AltName: Full=p45; Contains: RecName: Fu	Homo sapiens
P30566	ADSL	-	5	-	-	54.9	Adenylosuccinate lyase	Homo sapiens
P30876	POLR2B	-	5	-	-	133.9	RecName: Full=DNA-directed RNA polymerase II subunit RPB2; EC=2.7.7.6; AltName: Full=DNA-directed RNA polymerase II 140 kDa polypeptide; AltName: Full=DNA-directed RNA polymerase II subunit B; AltName: Full=RNA polymerase II subunit 2; AltName: Full=	Homo sapiens
P31483	TIA1	-	5	-	-	43	RecName: Full=Nucleolysin TIA-1 isoform p40; AltName: Full=RNA-binding protein TIA-1; AltName: Full=T-cell-restricted intracellular antigen-1; Short=TIA-1; AltName: Full=p40-TIA-1	Homo sapiens
P35268	RPL22	-	5	-	-	14.8	60S ribosomal protein L22	Homo sapiens
P35270	SPR	-	5	-	-	28	RecName: Full=Sepiapterin reductase; Short=SPR; EC=1.1.1.153	Homo sapiens
P35610	SOAT1	-	5	-	-	64.7	RecName: Full=Sterol O-acyltransferase 1; EC=2.3.1.26; AltName: Full=Acyl-coenzyme A:cholesterol acyltransferase 1; Short=ACAT-1; AltName: Full=Cholesterol acyltransferase 1	Homo sapiens
P36405	ARL3	-	5	-	-	20.5	RecName: Full=ADP-ribosylation factor-like protein 3	Homo sapiens
P37173	TGFBR2	-	5	-	-	64.6	RecName: Full=TGF-beta receptor type-2; Short=TGFR-2; EC=2.7.11.30; AltName: Full=TGF-beta type II receptor; AltName: Full=Transforming growth factor-beta receptor type II; Short=TGF-beta receptor type II; Short=TbetaR-II; Flags: Precursor	Homo sapiens
P39748	FEN1	-	5	-	-	42.6	Flap endonuclease 1	Homo sapiens
P40121	CAPG	-	5	-	-	38.5	Macrophage-capping protein	Homo sapiens
P40123	CAP2	-	5	-	-	52.8	RecName: Full=Adenylyl cyclase-associated protein 2; Short=CAP 2	Homo sapiens
P42285	SKIV2L2	-	5	-	-	117.8	RecName: Full=Superkiller viralicidic activity 2-like 2; EC=3.6.4.13; AltName: Full=ATP-dependent helicase SKIV2L2	Homo sapiens
P42566	EPS15	-	5	-	-	98.7	RecName: Full=Epidermal growth factor receptor substrate 15; Short=Protein Eps15; AltName: Full=Protein AF-1p	Homo sapiens
P43307	SSR1	-	5	-	-	32.2	Translocon-associated protein subunit alpha	Homo sapiens
P43897	TSFM	-	5	-	-	35.4	RecName: Full=Elongation factor Ts, mitochondrial; Short=EF-Ts; Short=EF-TsMt; Flags: Precursor	Homo sapiens
P47813	EIF1AX	-	5	-	-	16.5	Eukaryotic translation initiation factor 1A, X-chromosomal	Homo sapiens
P48509	CD151	-	5	-	-	28.3	RecName: Full=CD151 antigen; AltName: Full=GP27; AltName: Full=Membrane glycoprotein SFA-1; AltName: Full=Platelet-endothelial tetraspan antigen 3; Short=PETA-3; AltName: Full=Tetraspanin-24; Short=Tspan-24; AltName: CD_antigen=CD151	Homo sapiens
P48739	PITPNB	-	5	-	-	31.5	RecName: Full=Phosphatidylinositol transfer protein beta isoform; Short=PI-TP-beta; Short=PtdIns transfer protein beta; Short=PtdInsTP beta	Homo sapiens
P49207	RPL34	-	5	-	-	13.3	60S ribosomal protein L34	Homo sapiens
P50851	LRBA	-	5	-	-	319.1	RecName: Full=Lipopolysaccharide-responsive and beige-like anchor protein; AltName: Full=Beige-like protein; AltName: Full=CDC4-like protein	Homo sapiens
P51151	RAB9A	-	5	-	-	22.8	RecName: Full=Ras-related protein Rab-9A	Homo sapiens
P53602	MVD	-	5	-	-	43.4	RecName: Full=Diphosphomevalonate decarboxylase; EC=4.1.1.33; AltName: Full=Mevalonate (diphospho)decarboxylase; Short=MDDase; AltName: Full=Mevalonate pyrophosphate decarboxylase	Homo sapiens
P53680	AP2S1	-	5	-	-	17	AP-2 complex subunit sigma	Homo sapiens
P55039	DRG2	-	5	-	-	40.7	RecName: Full=Developmentally-regulated GTP-binding protein 2; Short=DRG-2	Homo sapiens
P61081	UBE2M	-	5	-	-	20.9	NEDD8-conjugating enzyme Ubc12	Homo sapiens
P61587	RND3	-	5	-	-	27.4	Rho-related GTP-binding protein RhoE	Homo sapiens
P61769	B2M	-	5	-	-	13.7	Beta-2-microglobulin	Homo sapiens
P61803	DAD1	-	5	-	-	12.5	RecName: Full=Dolichyl-diphosphooligosaccharide--protein glycosyltransferase subunit DAD1; Short=Oligosaccharyl transferase subunit DAD1; EC=2.4.99.18; AltName: Full=Defender against cell death 1; Short=DAD-1	Homo sapiens
P62266	RPS23	-	5	-	-	15.8	40S ribosomal protein S23	Homo sapiens
P62745	RHOB	-	5	-	-	22.1	Rho-related GTP-binding protein RhoB	Homo sapiens
P62995	TRA2B	-	5	-	-	33.7	Transformer-2 protein homolog beta	Homo sapiens
Q00013	MPP1	-	5	-	-	52.3	RecName: Full=55 kDa erythrocyte membrane protein; Short=p55; AltName: Full=Membrane protein, palmitoylated 1	Homo sapiens
Q00577	PURA	-	5	-	-	34.9	RecName: Full=Transcriptional activator protein Pur-alpha; AltName: Full=Purine-rich single-stranded DNA-binding protein alpha	Homo sapiens
Q00688	FKBP3	-	5	-	-	25.2	Peptidyl-prolyl cis-trans isomerase FKBP3	Homo sapiens
Q01970	PLCB3	-	5	-	-	138.8	RecName: Full=1-phosphatidylinositol 4,5-bisphosphate phosphodiesterase beta-3; EC=3.1.4.11; AltName: Full=Phosphoinositide phospholipase C-beta-3; AltName: Full=Phospholipase C-beta-3; Short=PLC-beta-3	Homo sapiens
Q03247	APOE	-	5	-	-	36	SWISS-PROT:Q03247 (Bos taurus) Apolipoprotein E precursor	Bos taurus
Q03519	TAP2	-	5	-	-	75.7	RecName: Full=Antigen peptide transporter 2; Short=APT2; AltName: Full=ATP-binding cassette sub-family B member 3; AltName: Full=Peptide supply factor 2; AltName: Full=Peptide transporter PSF2; Short=PSF-2; AltName: Full=Peptide transporter TAP2; Alt	Homo sapiens
Q04206	RELA	-	5	-	-	60.2	RecName: Full=Transcription factor p65; AltName: Full=Nuclear factor NF-kappa-B p65 subunit; AltName: Full=Nuclear factor of kappa light polypeptide gene enhancer in B-cells 3	Homo sapiens
Q06787	FMR1	-	5	-	-	71.2	RecName: Full=Synaptic functional regulator FMR1 {ECO:0000305}; AltName: Full=Fragile X mental retardation protein 1 {ECO:0000312|HGNC:HGNC:3775}; Short=FMRP {ECO:0000303|PubMed:9659908}; Short=Protein FMR-1 {ECO:0000303|PubMed:1710175}	Homo sapiens
Q07812	BAX	-	5	-	-	21.2	RecName: Full=Apoptosis regulator BAX; AltName: Full=Bcl-2-like protein 4; Short=Bcl2-L-4	Homo sapiens
Q08945	SSRP1	-	5	-	-	81.1	RecName: Full=FACT complex subunit SSRP1; AltName: Full=Chromatin-specific transcription elongation factor 80 kDa subunit; AltName: Full=Facilitates chromatin transcription complex 80 kDa subunit; Short=FACT 80 kDa subunit; Short=FACTp80; AltName: Fu	Homo sapiens
Q08J23	NSUN2	-	5	-	-	86.5	RecName: Full=tRNA (cytosine(34)-C(5))-methyltransferase; EC=2.1.1.203; AltName: Full=Myc-induced SUN domain-containing protein; Short=Misu; AltName: Full=NOL1/NOP2/Sun domain family member 2; AltName: Full=Substrate of AIM1/Aurora kinase B; AltName:	Homo sapiens
Q0IIM8	TBC1D8B	-	5	-	-	128.7	RecName: Full=TBC1 domain family member 8B	Homo sapiens
Q13332	PTPRS	-	5	-	-	217	RecName: Full=Receptor-type tyrosine-protein phosphatase S; Short=R-PTP-S; EC=3.1.3.48 {ECO:0000269|PubMed:8524829, ECO:0000305|PubMed:8992885}; AltName: Full=Receptor-type tyrosine-protein phosphatase sigma; Short=R-PTP-sigma; Flags: Precursor	Homo sapiens
Q13404	UBE2V1	-	5	-	-	16.5	Ubiquitin-conjugating enzyme E2 variant 1	Homo sapiens
Q13464	ROCK1	-	5	-	-	158.2	RecName: Full=Rho-associated protein kinase 1; EC=2.7.11.1; AltName: Full=Renal carcinoma antigen NY-REN-35; AltName: Full=Rho-associated, coiled-coil-containing protein kinase 1; AltName: Full=Rho-associated, coiled-coil-containing protein kinase I;	Homo sapiens
Q13642	FHL1	-	5	-	-	36.3	Four and a half LIM domains protein 1	Homo sapiens
Q14155	ARHGEF7	-	5	-	-	90	RecName: Full=Rho guanine nucleotide exchange factor 7; AltName: Full=Beta-Pix; AltName: Full=COOL-1; AltName: Full=PAK-interacting exchange factor beta; AltName: Full=p85	Homo sapiens
Q14165	MLEC	-	5	-	-	32.2	RecName: Full=Malectin; Flags: Precursor	Homo sapiens
Q14571	ITPR2	-	5	-	-	308.1	RecName: Full=Inositol 1,4,5-trisphosphate receptor type 2; AltName: Full=IP3 receptor isoform 2; Short=IP3R 2; Short=InsP3R2; AltName: Full=Type 2 inositol 1,4,5-trisphosphate receptor; Short=Type 2 InsP3 receptor	Homo sapiens
Q14677	CLINT1	-	5	-	-	68.3	RecName: Full=Clathrin interactor 1; AltName: Full=Clathrin-interacting protein localized in the trans-Golgi region; Short=Clint; AltName: Full=Enthoprotin; AltName: Full=Epsin-4; AltName: Full=Epsin-related protein; Short=EpsinR	Homo sapiens
Q14684	RRP1B	-	5	-	-	84.4	RecName: Full=Ribosomal RNA processing protein 1 homolog B; AltName: Full=RRP1-like protein B	Homo sapiens
Q14696	MESD	-	5	-	-	26.1	RecName: Full=LDLR chaperone MESD; AltName: Full=Mesoderm development candidate 2; AltName: Full=Mesoderm development protein; AltName: Full=Renal carcinoma antigen NY-REN-61; Flags: Precursor	Homo sapiens
Q15006	EMC2	-	5	-	-	34.8	RecName: Full=ER membrane protein complex subunit 2; AltName: Full=Tetratricopeptide repeat protein 35; Short=TPR repeat protein 35	Homo sapiens
Q15113	PCOLCE	-	5	-	-	48	RecName: Full=Procollagen C-endopeptidase enhancer 1; AltName: Full=Procollagen COOH-terminal proteinase enhancer 1; Short=PCPE-1; Short=Procollagen C-proteinase enhancer 1; AltName: Full=Type 1 procollagen C-proteinase enhancer protein; AltName: Ful	Homo sapiens
Q15370	ELOB	-	5	-	-	13.1	RecName: Full=Elongin-B; Short=EloB; AltName: Full=Elongin 18 kDa subunit; AltName: Full=RNA polymerase II transcription factor SIII subunit B; AltName: Full=SIII p18; AltName: Full=Transcription elongation factor B polypeptide 2	Homo sapiens
Q15397	KIAA0020	-	5	-	-	73.6	RecName: Full=Pumilio domain-containing protein KIAA0020; AltName: Full=HBV X-transactivated gene 5 protein; AltName: Full=HBV XAg-transactivated protein 5; AltName: Full=Minor histocompatibility antigen HA-8; Short=HLA-HA8	Homo sapiens
Q16186	ADRM1	-	5	-	-	42.2	RecName: Full=Proteasomal ubiquitin receptor ADRM1; AltName: Full=110 kDa cell membrane glycoprotein; Short=Gp110; AltName: Full=Adhesion-regulating molecule 1; Short=ARM-1; AltName: Full=Proteasome regulatory particle non-ATPase 13; Short=hRpn13; Al	Homo sapiens
Q16270	IGFBP7	-	5	-	-	29.1	Insulin-like growth factor-binding protein 7	Homo sapiens
Q16740	CLPP	-	5	-	-	30.2	RecName: Full=Putative ATP-dependent Clp protease proteolytic subunit, mitochondrial; EC=3.4.21.92; AltName: Full=Endopeptidase Clp; Flags: Precursor	Homo sapiens
Q16798	ME3	-	5	-	-	67.1	RecName: Full=NADP-dependent malic enzyme, mitochondrial; Short=NADP-ME; EC=1.1.1.40; AltName: Full=Malic enzyme 3; Flags: Precursor	Homo sapiens
Q2M2I8	AAK1	-	5	-	-	103.9	RecName: Full=AP2-associated protein kinase 1; EC=2.7.11.1; AltName: Full=Adaptor-associated kinase 1	Homo sapiens
Q3LXA3	DAK	-	5	-	-	58.9	RecName: Full=Bifunctional ATP-dependent dihydroxyacetone kinase/FAD-AMP lyase (cyclizing); Includes: RecName: Full=ATP-dependent dihydroxyacetone kinase; Short=DHA kinase; EC=2.7.1.28; EC=2.7.1.29; AltName: Full=Glycerone kinase; AltName: Full=Triok	Homo sapiens
Q3ZBS7	VTN	5	-	-	-	54.1	TREMBL:Q3ZBS7 (Bos taurus) Vitronectin	Bos taurus
Q53GS9	USP39	-	5	-	-	65.4	RecName: Full=U4/U6.U5 tri-snRNP-associated protein 2; AltName: Full=Inactive ubiquitin-specific peptidase 39; AltName: Full=SAD1 homolog; AltName: Full=U4/U6.U5 tri-snRNP-associated 65 kDa protein; Short=65K	Homo sapiens
Q53T59	HS1BP3	-	5	-	-	42.8	RecName: Full=HCLS1-binding protein 3; AltName: Full=HS1-binding protein 3; Short=HSP1BP-3	Homo sapiens
Q5BKZ1	ZNF326	-	5	-	-	65.7	RecName: Full=DBIRD complex subunit ZNF326; AltName: Full=Zinc finger protein 326; AltName: Full=Zinc finger protein interacting with mRNPs and DBC1	Homo sapiens
Q5JSH3	WDR44	-	5	-	-	101.4	RecName: Full=WD repeat-containing protein 44; AltName: Full=Rabphilin-11	Homo sapiens
Q5K4L6	SLC27A3	-	5	-	-	78.6	RecName: Full=Long-chain fatty acid transport protein 3; Short=FATP-3; Short=Fatty acid transport protein 3; EC=6.2.1.-; AltName: Full=Solute carrier family 27 member 3; AltName: Full=Very long-chain acyl-CoA synthetase homolog 3; Short=VLCS-3	Homo sapiens
Q5SW79	CEP170	-	5	-	-	175.3	RecName: Full=Centrosomal protein of 170 kDa; Short=Cep170; AltName: Full=KARP-1-binding protein; Short=KARP1-binding protein	Homo sapiens
Q5T8D3	ACBD5	-	5	-	-	60.1	RecName: Full=Acyl-CoA-binding domain-containing protein 5	Homo sapiens
Q5T9L3	WLS	-	5	-	-	62.3	RecName: Full=Protein wntless homolog; AltName: Full=Integral membrane protein GPR177; AltName: Full=Protein evenness interrupted homolog; Short=EVI; AltName: Full=Putative NF-kappa-B-activating protein 373; Flags: Precursor	Homo sapiens
Q63HN8	RNF213	-	5	-	-	591.4	RecName: Full=E3 ubiquitin-protein ligase RNF213 {ECO:0000305}; EC=2.3.2.27 {ECO:0000269|PubMed:21799892}; EC=3.6.4.- {ECO:0000269|PubMed:21799892}; AltName: Full=ALK lymphoma oligomerization partner on chromosome 17 {ECO:0000303|PubMed:12112524}; Al	Homo sapiens
Q66K14	TBC1D9B	-	5	-	-	140.5	RecName: Full=TBC1 domain family member 9B	Homo sapiens
Q69YQ0	SPECC1L	-	5	-	-	124.6	RecName: Full=Cytospin-A; AltName: Full=Renal carcinoma antigen NY-REN-22; AltName: Full=Sperm antigen with calponin homology and coiled-coil domains 1-like; Short=SPECC1-like protein	Homo sapiens
Q6IAN0	DHRS7B	-	5	-	-	35.1	RecName: Full=Dehydrogenase/reductase SDR family member 7B; EC=1.1.-.-	Homo sapiens
Q6P1N0	CC2D1A	-	5	-	-	104.1	RecName: Full=Coiled-coil and C2 domain-containing protein 1A; AltName: Full=Akt kinase-interacting protein 1; AltName: Full=Five prime repressor element under dual repression-binding protein 1; Short=FRE under dual repression-binding protein 1; Shor	Homo sapiens
Q6XQN6	NAPRT	-	5	-	-	57.6	RecName: Full=Nicotinate phosphoribosyltransferase; Short=NAPRTase; EC=2.4.2.11; AltName: Full=FHA-HIT-interacting protein; AltName: Full=Nicotinate phosphoribosyltransferase domain-containing protein 1	Homo sapiens
Q6XZF7	DNMBP	-	5	-	-	177.3	RecName: Full=Dynamin-binding protein; AltName: Full=Scaffold protein Tuba	Homo sapiens
Q7Z4F1	LRP10	-	5	-	-	76.2	RecName: Full=Low-density lipoprotein receptor-related protein 10; Short=LRP-10; Flags: Precursor	Homo sapiens
Q7Z4H3	HDDC2	-	5	-	-	23.4	RecName: Full=HD domain-containing protein 2; AltName: Full=Hepatitis C virus NS5A-transactivated protein 2; Short=HCV NS5A-transactivated protein 2	Homo sapiens
Q7Z4W1	DCXR	-	5	-	-	25.9	RecName: Full=L-xylulose reductase; Short=XR; EC=1.1.1.10; AltName: Full=Carbonyl reductase II; AltName: Full=Dicarbonyl/L-xylulose reductase; AltName: Full=Kidney dicarbonyl reductase; Short=kiDCR; AltName: Full=Sperm surface protein P34H	Homo sapiens
Q86SX6	GLRX5	-	5	-	-	16.6	RecName: Full=Glutaredoxin-related protein 5, mitochondrial; AltName: Full=Monothiol glutaredoxin-5; Flags: Precursor	Homo sapiens
Q86UY8	NT5DC3	-	5	-	-	63.4	RecName: Full=5'-nucleotidase domain-containing protein 3; EC=3.1.3.-; AltName: Full=GRP94-neighboring nucleotidase	Homo sapiens
Q8IWA0	WDR75	-	5	-	-	94.5	RecName: Full=WD repeat-containing protein 75	Homo sapiens
Q8IWU6	SULF1	-	5	-	-	101	RecName: Full=Extracellular sulfatase Sulf-1; Short=hSulf-1; EC=3.1.6.-; Flags: Precursor	Homo sapiens
Q8IWZ3	ANKHD1	-	5	-	-	269.5	RecName: Full=Ankyrin repeat and KH domain-containing protein 1; AltName: Full=HIV-1 Vpr-binding ankyrin repeat protein; AltName: Full=Multiple ankyrin repeats single KH domain; Short=hMASK	Homo sapiens
Q8IX01	SUGP2	-	5	-	-	120.2	RecName: Full=SURP and G-patch domain-containing protein 2; AltName: Full=Arginine/serine-rich-splicing factor 14; AltName: Full=Splicing factor, arginine/serine-rich 14	Homo sapiens
Q8IXI1	RHOT2	-	5	-	-	68.1	RecName: Full=Mitochondrial Rho GTPase 2; Short=MIRO-2; Short=hMiro-2; EC=3.6.5.-; AltName: Full=Ras homolog gene family member T2	Homo sapiens
Q8IY67	RAVER1	-	5	-	-	63.9	RecName: Full=Ribonucleoprotein PTB-binding 1; AltName: Full=Protein raver-1	Homo sapiens
Q8IYB3	SRRM1	-	5	-	-	102.3	RecName: Full=Serine/arginine repetitive matrix protein 1; AltName: Full=SR-related nuclear matrix protein of 160 kDa; Short=SRm160; AltName: Full=Ser/Arg-related nuclear matrix protein	Homo sapiens
Q8IYB8	SUPV3L1	-	5	-	-	88	RecName: Full=ATP-dependent RNA helicase SUPV3L1, mitochondrial; EC=3.6.4.13; AltName: Full=Suppressor of var1 3-like protein 1; Short=SUV3-like protein 1; Flags: Precursor	Homo sapiens
Q8IZP2	ST13P4	-	5	-	-	27.4	Putative protein FAM10A4	Homo sapiens
Q8N2F6	ARMC10	-	5	-	-	37.5	RecName: Full=Armadillo repeat-containing protein 10; AltName: Full=Splicing variant involved in hepatocarcinogenesis protein	Homo sapiens
Q8N2K0	ABHD12	-	5	-	-	45.1	RecName: Full=Monoacylglycerol lipase ABHD12 {ECO:0000305}; EC=3.1.1.23 {ECO:0000269|PubMed:22969151}; AltName: Full=2-arachidonoylglycerol hydrolase {ECO:0000305}; AltName: Full=Abhydrolase domain-containing protein 12 {ECO:0000305}	Homo sapiens
Q8N3E9	PLCD3	-	5	-	-	89.3	RecName: Full=1-phosphatidylinositol 4,5-bisphosphate phosphodiesterase delta-3; EC=3.1.4.11; AltName: Full=Phosphoinositide phospholipase C-delta-3; AltName: Full=Phospholipase C-delta-3; Short=PLC-delta-3	Homo sapiens
Q8NBQ5	HSD17B11	-	5	-	-	32.9	RecName: Full=Estradiol 17-beta-dehydrogenase 11; EC=1.1.1.62; AltName: Full=17-beta-hydroxysteroid dehydrogenase 11; Short=17-beta-HSD 11; Short=17bHSD11; Short=17betaHSD11; AltName: Full=17-beta-hydroxysteroid dehydrogenase XI; Short=17-beta-HSD XI	Homo sapiens
Q8NCN5	PDPR	-	5	-	-	99.4	RecName: Full=Pyruvate dehydrogenase phosphatase regulatory subunit, mitochondrial; Short=PDPr; Flags: Precursor	Homo sapiens
Q8NFV4	ABHD11	-	5	-	-	34.7	RecName: Full=Alpha/beta hydrolase domain-containing protein 11; Short=Abhydrolase domain-containing protein 11; EC=3.-.-.-; AltName: Full=Williams-Beuren syndrome chromosomal region 21 protein	Homo sapiens
Q8NHP6	MOSPD2	-	5	-	-	59.7	RecName: Full=Motile sperm domain-containing protein 2	Homo sapiens
Q8TBC4	UBA3	-	5	-	-	51.9	RecName: Full=NEDD8-activating enzyme E1 catalytic subunit; EC=6.3.2.-; AltName: Full=NEDD8-activating enzyme E1C; AltName: Full=Ubiquitin-activating enzyme E1C; AltName: Full=Ubiquitin-like modifier-activating enzyme 3; Short=Ubiquitin-activating en	Homo sapiens
Q8TCT9	HM13	-	5	-	-	41.5	Minor histocompatibility antigen H13	Homo sapiens
Q8TD55	PLEKHO2	-	5	-	-	53.4	RecName: Full=Pleckstrin homology domain-containing family O member 2; Short=PH domain-containing family O member 2; AltName: Full=Pleckstrin homology domain-containing family Q member 1; Short=PH domain-containing family Q member 1	Homo sapiens
Q8WUH6	TMEM263	-	5	-	-	11.7	RecName: Full=Transmembrane protein 263	Homo sapiens
Q8WUM0	NUP133	-	5	-	-	129	RecName: Full=Nuclear pore complex protein Nup133; AltName: Full=133 kDa nucleoporin; AltName: Full=Nucleoporin Nup133	Homo sapiens
Q8WVV9	HNRNPLL	-	5	-	-	60.1	RecName: Full=Heterogeneous nuclear ribonucleoprotein L-like; Short=hnRNPLL; AltName: Full=Stromal RNA-regulating factor	Homo sapiens
Q8WZA9	IRGQ	-	5	-	-	62.7	RecName: Full=Immunity-related GTPase family Q protein	Homo sapiens
Q92804	TAF15	-	5	-	-	61.8	TATA-binding protein-associated factor 2N	Homo sapiens
Q92888	ARHGEF1	-	5	-	-	102.4	RecName: Full=Rho guanine nucleotide exchange factor 1; AltName: Full=115 kDa guanine nucleotide exchange factor; Short=p115-RhoGEF; Short=p115RhoGEF; AltName: Full=Sub1.5	Homo sapiens
Q969Z0	TBRG4	-	5	-	-	70.7	RecName: Full=Protein TBRG4; AltName: Full=Cell cycle progression restoration protein 2; Short=Cell cycle progression protein 2; AltName: Full=FAST kinase domain-containing protein 4; AltName: Full=Transforming growth factor beta regulator 4	Homo sapiens
Q96C23	GALM	-	5	-	-	37.8	RecName: Full=Aldose 1-epimerase; EC=5.1.3.3; AltName: Full=Galactose mutarotase	Homo sapiens
Q96CT7	CCDC124	-	5	-	-	25.8	RecName: Full=Coiled-coil domain-containing protein 124	Homo sapiens
Q96DG6	CMBL	-	5	-	-	28	RecName: Full=Carboxymethylenebutenolidase homolog; EC=3.1.-.-	Homo sapiens
Q96EK6	GNPNAT1	-	5	-	-	20.7	Glucosamine 6-phosphate N-acetyltransferase	Homo sapiens
Q96G23	CERS2	-	5	-	-	44.9	RecName: Full=Ceramide synthase 2; Short=CerS2; AltName: Full=LAG1 longevity assurance homolog 2; AltName: Full=SP260; AltName: Full=Tumor metastasis-suppressor gene 1 protein	Homo sapiens
Q96GK7	FAHD2A	-	5	-	-	34.6	RecName: Full=Fumarylacetoacetate hydrolase domain-containing protein 2A; EC=3.-.-.-	Homo sapiens
Q96HD1	CRELD1	-	5	-	-	45.4	RecName: Full=Cysteine-rich with EGF-like domain protein 1; Flags: Precursor	Homo sapiens
Q96HY6	DDRGK1	-	5	-	-	35.6	RecName: Full=DDRGK domain-containing protein 1; Flags: Precursor	Homo sapiens
Q96JC1	VPS39	-	5	-	-	101.8	RecName: Full=Vam6/Vps39-like protein; AltName: Full=TRAP1-like protein; Short=hVam6p	Homo sapiens
Q96JY6	PDLIM2	-	5	-	-	37.5	RecName: Full=PDZ and LIM domain protein 2; AltName: Full=PDZ-LIM protein mystique	Homo sapiens
Q96K76	USP47	-	5	-	-	157.3	RecName: Full=Ubiquitin carboxyl-terminal hydrolase 47; EC=3.4.19.12; AltName: Full=Deubiquitinating enzyme 47; AltName: Full=Ubiquitin thioesterase 47; AltName: Full=Ubiquitin-specific-processing protease 47	Homo sapiens
Q96P70	IPO9	-	5	-	-	116	RecName: Full=Importin-9; Short=Imp9; AltName: Full=Ran-binding protein 9; Short=RanBP9	Homo sapiens
Q96QR8	PURB	-	5	-	-	33.2	RecName: Full=Transcriptional activator protein Pur-beta; AltName: Full=Purine-rich element-binding protein B	Homo sapiens
Q96T76	MMS19	-	5	-	-	113.3	RecName: Full=MMS19 nucleotide excision repair protein homolog; Short=hMMS19; AltName: Full=MET18 homolog; AltName: Full=MMS19-like protein	Homo sapiens
Q99471	PFDN5	-	5	-	-	17.3	Prefoldin subunit 5	Homo sapiens
Q99570	PIK3R4	-	5	-	-	153.1	RecName: Full=Phosphoinositide 3-kinase regulatory subunit 4; Short=PI3-kinase regulatory subunit 4; EC=2.7.11.1; AltName: Full=PI3-kinase p150 subunit; AltName: Full=Phosphoinositide 3-kinase adaptor protein	Homo sapiens
Q99627	COPS8	-	5	-	-	23.2	RecName: Full=COP9 signalosome complex subunit 8; Short=SGN8; Short=Signalosome subunit 8; AltName: Full=COP9 homolog; Short=hCOP9; AltName: Full=JAB1-containing signalosome subunit 8	Homo sapiens
Q9BQ39	DDX50	-	5	-	-	82.6	RecName: Full=ATP-dependent RNA helicase DDX50; EC=3.6.4.13; AltName: Full=DEAD box protein 50; AltName: Full=Gu-beta; AltName: Full=Nucleolar protein Gu2	Homo sapiens
Q9BUL8	PDCD10	-	5	-	-	24.7	RecName: Full=Programmed cell death protein 10; AltName: Full=Cerebral cavernous malformations 3 protein; AltName: Full=TF-1 cell apoptosis-related protein 15	Homo sapiens
Q9BV38	WDR18	-	5	-	-	47.4	RecName: Full=WD repeat-containing protein 18	Homo sapiens
Q9BXS4	TMEM59	-	5	-	-	36.2	RecName: Full=Transmembrane protein 59; AltName: Full=Liver membrane-bound protein; Flags: Precursor	Homo sapiens
Q9BXW6	OSBPL1A	-	5	-	-	108.5	RecName: Full=Oxysterol-binding protein-related protein 1; Short=ORP-1; Short=OSBP-related protein 1	Homo sapiens
Q9BY77	POLDIP3	-	5	-	-	46.1	RecName: Full=Polymerase delta-interacting protein 3; AltName: Full=46 kDa DNA polymerase delta interaction protein; Short=p46; AltName: Full=S6K1 Aly/REF-like target; Short=SKAR	Homo sapiens
Q9BYD3	MRPL4	-	5	-	-	34.9	RecName: Full=39S ribosomal protein L4, mitochondrial; Short=L4mt; Short=MRP-L4; AltName: Full=Mitochondrial large ribosomal subunit protein uL4m {ECO:0000303|PubMed:25278503}	Homo sapiens
Q9GZL7	WDR12	-	5	-	-	47.7	RecName: Full=Ribosome biogenesis protein WDR12 {ECO:0000255|HAMAP-Rule:MF_03029}; AltName: Full=WD repeat-containing protein 12 {ECO:0000255|HAMAP-Rule:MF_03029}	Homo sapiens
Q9GZR7	DDX24	-	5	-	-	96.3	RecName: Full=ATP-dependent RNA helicase DDX24; EC=3.6.4.13; AltName: Full=DEAD box protein 24	Homo sapiens
Q9GZZ9	UBA5	-	5	-	-	44.9	RecName: Full=Ubiquitin-like modifier-activating enzyme 5; Short=Ubiquitin-activating enzyme 5; AltName: Full=ThiFP1; AltName: Full=UFM1-activating enzyme; AltName: Full=Ubiquitin-activating enzyme E1 domain-containing protein 1	Homo sapiens
Q9H061	TMEM126A	-	5	-	-	21.5	RecName: Full=Transmembrane protein 126A	Homo sapiens
Q9H254	SPTBN4	-	5	-	-	289	Spectrin beta chain, non-erythrocytic 4	Homo sapiens
Q9H269	VPS16	-	5	-	-	94.7	RecName: Full=Vacuolar protein sorting-associated protein 16 homolog; Short=hVPS16	Homo sapiens
Q9H4G0	EPB41L1	-	5	-	-	98.5	RecName: Full=Band 4.1-like protein 1; AltName: Full=Neuronal protein 4.1; Short=4.1N	Homo sapiens
Q9H5N1	RABEP2	-	5	-	-	63.5	RecName: Full=Rab GTPase-binding effector protein 2; AltName: Full=Rabaptin-5beta	Homo sapiens
Q9H7Z7	PTGES2	-	5	-	-	41.9	RecName: Full=Prostaglandin E synthase 2; EC=5.3.99.3; AltName: Full=Microsomal prostaglandin E synthase 2; Short=mPGES-2; Contains: RecName: Full=Prostaglandin E synthase 2 truncated form	Homo sapiens
Q9H8H3	METTL7A	-	5	-	-	28.3	RecName: Full=Methyltransferase-like protein 7A; EC=2.1.1.-; AltName: Full=Protein AAM-B; Flags: Precursor	Homo sapiens
Q9H8Y8	GORASP2	-	5	-	-	47.1	RecName: Full=Golgi reassembly-stacking protein 2; Short=GRS2; AltName: Full=Golgi phosphoprotein 6; Short=GOLPH6; AltName: Full=Golgi reassembly-stacking protein of 55 kDa; Short=GRASP55; AltName: Full=p59	Homo sapiens
Q9H993	C6orf211	-	5	-	-	51.2	RecName: Full=UPF0364 protein C6orf211	Homo sapiens
Q9H9B4	SFXN1	-	5	-	-	35.6	RecName: Full=Sideroflexin-1; AltName: Full=Tricarboxylate carrier protein; Short=TCC	Homo sapiens
Q9HA77	CARS2	-	5	-	-	62.2	RecName: Full=Probable cysteine--tRNA ligase, mitochondrial; EC=6.1.1.16; AltName: Full=Cysteinyl-tRNA synthetase; Short=CysRS; Flags: Precursor	Homo sapiens
Q9HAV7	GRPEL1	-	5	-	-	24.3	GrpE protein homolog 1, mitochondrial	Homo sapiens
Q9HBH5	RDH14	-	5	-	-	36.9	RecName: Full=Retinol dehydrogenase 14; EC=1.1.1.-; AltName: Full=Alcohol dehydrogenase PAN2; AltName: Full=Short chain dehydrogenase/reductase family 7C member 4	Homo sapiens
Q9HCJ6	VAT1L	-	5	-	-	45.9	RecName: Full=Synaptic vesicle membrane protein VAT-1 homolog-like; EC=1.-.-.-	Homo sapiens
Q9HD45	TM9SF3	-	5	-	-	67.9	RecName: Full=Transmembrane 9 superfamily member 3; AltName: Full=EP70-P-iso; AltName: Full=SM-11044-binding protein; Flags: Precursor	Homo sapiens
Q9NQ88	TIGAR	-	5	-	-	30.1	RecName: Full=Fructose-2,6-bisphosphatase TIGAR; EC=3.1.3.46; AltName: Full=TP53-induced glycolysis and apoptosis regulator	Homo sapiens
Q9NQW7	XPNPEP1	-	5	-	-	69.9	Xaa-Pro aminopeptidase 1	Homo sapiens
Q9NR28	DIABLO	-	5	-	-	27.1	RecName: Full=Diablo homolog, mitochondrial; AltName: Full=Direct IAP-binding protein with low pI; AltName: Full=Second mitochondria-derived activator of caspase; Short=Smac; Flags: Precursor	Homo sapiens
Q9NRW1	RAB6B	-	5	-	-	23.5	Ras-related protein Rab-6B	Homo sapiens
Q9NVA1	UQCC	-	5	-	-	34.6	RecName: Full=Ubiquinol-cytochrome c reductase complex chaperone CBP3 homolog; AltName: Full=Basic FGF-repressed Zic-binding protein; Short=bFGF-repressed Zic-binding protein; Short=bFZb	Homo sapiens
Q9NVS9	PNPO	-	5	-	-	30	RecName: Full=Pyridoxine-5'-phosphate oxidase; EC=1.4.3.5; AltName: Full=Pyridoxamine-phosphate oxidase	Homo sapiens
Q9NX46	ADPRS	-	5	-	-	38.9	RecName: Full=Poly(ADP-ribose) glycohydrolase ARH3; EC=3.2.1.143; AltName: Full=ADP-ribosylhydrolase 3; AltName: Full=[Protein ADP-ribosylarginine] hydrolase-like protein 2; Flags: Precursor	Homo sapiens
Q9NYU1	UGGT2	-	5	-	-	174.7	RecName: Full=UDP-glucose:glycoprotein glucosyltransferase 2; Short=UGT2; Short=hUGT2; EC=2.4.1.-; AltName: Full=UDP--Glc:glycoprotein glucosyltransferase 2; AltName: Full=UDP-glucose ceramide glucosyltransferase-like 1; Flags: Precursor	Homo sapiens
Q9NZD2	GLTP	-	5	-	-	23.9	RecName: Full=Glycolipid transfer protein; Short=GLTP	Homo sapiens
Q9NZW5	MPP6	-	5	-	-	61.1	RecName: Full=MAGUK p55 subfamily member 6; AltName: Full=Veli-associated MAGUK 1; Short=VAM-1	Homo sapiens
Q9P0J0	NDUFA13	-	5	-	-	16.7	RecName: Full=NADH dehydrogenase [ubiquinone] 1 alpha subcomplex subunit 13; AltName: Full=Cell death regulatory protein GRIM-19; AltName: Full=Complex I-B16.6; Short=CI-B16.6; AltName: Full=Gene associated with retinoic and interferon-induced mortal	Homo sapiens
Q9P0J1	PDP1	-	5	-	-	61.1	RecName: Full=[Pyruvate dehydrogenase [acetyl-transferring]]-phosphatase 1, mitochondrial; Short=PDP 1; EC=3.1.3.43; AltName: Full=Protein phosphatase 2C; AltName: Full=Pyruvate dehydrogenase phosphatase catalytic subunit 1; Short=PDPC 1; Flags: Prec	Homo sapiens
Q9P2T1	GMPR2	-	5	-	-	37.9	RecName: Full=GMP reductase 2; EC=1.7.1.7; AltName: Full=Guanosine 5'-monophosphate oxidoreductase 2; Short=Guanosine monophosphate reductase 2	Homo sapiens
Q9UBC5	MYO1A	-	5	-	-	118.4	RecName: Full=Unconventional myosin-Ia; AltName: Full=Brush border myosin I; Short=BBM-I; Short=BBMI; AltName: Full=Myosin I heavy chain; Short=MIHC	Homo sapiens
Q9UBE0	SAE1	-	5	-	-	38.5	RecName: Full=SUMO-activating enzyme subunit 1; AltName: Full=Ubiquitin-like 1-activating enzyme E1A	Homo sapiens
Q9UBX3	SLC25A10	-	5	-	-	31.3	RecName: Full=Mitochondrial dicarboxylate carrier; AltName: Full=Solute carrier family 25 member 10	Homo sapiens
Q9UHA4	LAMTOR3	-	5	-	-	13.6	RecName: Full=Ragulator complex protein LAMTOR3; AltName: Full=Late endosomal/lysosomal adaptor and MAPK and MTOR activator 3; AltName: Full=MEK-binding partner 1; Short=Mp1; AltName: Full=Mitogen-activated protein kinase kinase 1-interacting protein	Homo sapiens
Q9UHD1	CHORDC1	-	5	-	-	37.5	RecName: Full=Cysteine and histidine-rich domain-containing protein 1; AltName: Full=CHORD domain-containing protein 1; Short=CHORD-containing protein 1; Short=CHP-1; AltName: Full=Protein morgana	Homo sapiens
Q9UHI8	ADAMTS1	-	5	-	-	105.4	RecName: Full=A disintegrin and metalloproteinase with thrombospondin motifs 1; Short=ADAM-TS 1; Short=ADAM-TS1; Short=ADAMTS-1; EC=3.4.24.-; AltName: Full=METH-1; Flags: Precursor	Homo sapiens
Q9UIG0	BAZ1B	-	5	-	-	170.9	RecName: Full=Tyrosine-protein kinase BAZ1B; EC=2.7.10.2; AltName: Full=Bromodomain adjacent to zinc finger domain protein 1B; AltName: Full=Williams syndrome transcription factor; AltName: Full=Williams-Beuren syndrome chromosomal region 10 protein;	Homo sapiens
Q9UL26	RAB22A	-	5	-	-	21.9	RecName: Full=Ras-related protein Rab-22A; Short=Rab-22	Homo sapiens
Q9ULD0	OGDHL	-	5	-	-	114.5	2-oxoglutarate dehydrogenase-like, mitochondrial	Homo sapiens
Q9ULT8	HECTD1	-	5	-	-	289.4	RecName: Full=E3 ubiquitin-protein ligase HECTD1; EC=2.3.2.26 {ECO:0000250|UniProtKB:Q69ZR2}; AltName: Full=E3 ligase for inhibin receptor; AltName: Full=EULIR; AltName: Full=HECT domain-containing protein 1; AltName: Full=HECT-type E3 ubiquitin tran	Homo sapiens
Q9UMY4	SNX12	-	5	-	-	19.7	RecName: Full=Sorting nexin-12	Homo sapiens
Q9UN37	VPS4A	-	5	-	-	48.9	RecName: Full=Vacuolar protein sorting-associated protein 4A; EC=3.6.4.6; AltName: Full=Protein SKD2; AltName: Full=VPS4-1; Short=hVPS4	Homo sapiens
Q9UNX4	WDR3	-	5	-	-	106.1	RecName: Full=WD repeat-containing protein 3	Homo sapiens
Q9UNZ2	NSFL1C	-	5	-	-	40.6	RecName: Full=NSFL1 cofactor p47; AltName: Full=UBX domain-containing protein 2C; AltName: Full=p97 cofactor p47	Homo sapiens
Q9UQE7	SMC3	-	5	-	-	141.5	Structural maintenance of chromosomes protein 3	Homo sapiens
Q9Y2D4	EXOC6B	-	5	-	-	94.2	RecName: Full=Exocyst complex component 6B; AltName: Full=Exocyst complex component Sec15B; AltName: Full=SEC15-like protein 2	Homo sapiens
Q9Y2H6	FNDC3A	-	5	-	-	131.9	RecName: Full=Fibronectin type-III domain-containing protein 3A; AltName: Full=Human gene expressed in odontoblasts	Homo sapiens
Q9Y315	DERA	-	5	-	-	35.2	RecName: Full=Putative deoxyribose-phosphate aldolase; Short=DERA; EC=4.1.2.4; AltName: Full=2-deoxy-D-ribose 5-phosphate aldolase; AltName: Full=Phosphodeoxyriboaldolase; Short=Deoxyriboaldolase	Homo sapiens
Q9Y376	CAB39	-	5	-	-	39.9	Calcium-binding protein 39	Homo sapiens
Q9Y3B8	REXO2	-	5	-	-	26.8	RecName: Full=Oligoribonuclease, mitochondrial; EC=3.1.-.-; AltName: Full=RNA exonuclease 2 homolog; AltName: Full=Small fragment nuclease; Flags: Precursor	Homo sapiens
Q9Y5S9	RBM8A	-	5	-	-	19.9	RNA-binding protein 8A	Homo sapiens
Q9Y676	MRPS18B	-	5	-	-	29.4	RecName: Full=28S ribosomal protein S18b, mitochondrial; Short=MRP-S18-b; Short=Mrps18-b; Short=S18mt-b; AltName: Full=28S ribosomal protein S18-2, mitochondrial; Short=MRP-S18-2; AltName: Full=Mitochondrial small ribosomal subunit protein bS18b {ECO	Homo sapiens
Q9Y6B6	SAR1B	-	5	-	-	22.4	GTP-binding protein SAR1b	Homo sapiens
Q9Y6D5	ARFGEF2	-	5	-	-	202	RecName: Full=Brefeldin A-inhibited guanine nucleotide-exchange protein 2; Short=Brefeldin A-inhibited GEP 2; AltName: Full=ADP-ribosylation factor guanine nucleotide-exchange factor 2	Homo sapiens
Q9Y6D6	ARFGEF1	-	5	-	-	208.8	RecName: Full=Brefeldin A-inhibited guanine nucleotide-exchange protein 1; Short=Brefeldin A-inhibited GEP 1; AltName: Full=ADP-ribosylation factor guanine nucleotide-exchange factor 1; AltName: Full=p200 ARF guanine nucleotide exchange factor; AltNa	Homo sapiens
Q9Y6E2	BZW2	-	5	-	-	48.2	RecName: Full=Basic leucine zipper and W2 domain-containing protein 2	Homo sapiens
Q9Y6M5	SLC30A1	-	5	-	-	55.3	RecName: Full=Zinc transporter 1; Short=ZnT-1; AltName: Full=Solute carrier family 30 member 1	Homo sapiens
A5YKK6	CNOT1	-	4	-	-	266.9	RecName: Full=CCR4-NOT transcription complex subunit 1; AltName: Full=CCR4-associated factor 1; AltName: Full=Negative regulator of transcription subunit 1 homolog; Short=NOT1H; Short=hNOT1	Homo sapiens
O00161	SNAP23	-	4	-	-	23.4	RecName: Full=Synaptosomal-associated protein 23; Short=SNAP-23; AltName: Full=Vesicle-membrane fusion protein SNAP-23	Homo sapiens
O00193	SMAP	-	4	-	-	20.3	RecName: Full=Small acidic protein	Homo sapiens
O00244	ATOX1	-	4	-	-	7.4	RecName: Full=Copper transport protein ATOX1; AltName: Full=Metal transport protein ATX1	Homo sapiens
O00507	USP9Y	-	4	-	-	291.1	RecName: Full=Probable ubiquitin carboxyl-terminal hydrolase FAF-Y; EC=3.4.19.12; AltName: Full=Deubiquitinating enzyme FAF-Y; AltName: Full=Fat facets protein-related, Y-linked; AltName: Full=Ubiquitin thioesterase FAF-Y; AltName: Full=Ubiquitin-spe	Homo sapiens
O00541	PES1	-	4	-	-	68	RecName: Full=Pescadillo homolog {ECO:0000255|HAMAP-Rule:MF_03028}	Homo sapiens
O14494	PLPP1	-	4	-	-	32.2	Phospholipid phosphatase 1	Homo sapiens
O14602	EIF1AY	-	4	-	-	16.4	Eukaryotic translation initiation factor 1A, Y-chromosomal	Homo sapiens
O14920	IKBKB	-	4	-	-	86.6	RecName: Full=Inhibitor of nuclear factor kappa-B kinase subunit beta; Short=I-kappa-B-kinase beta; Short=IKK-B; Short=IKK-beta; Short=IkBKB; EC=2.7.11.10; AltName: Full=I-kappa-B kinase 2; Short=IKK2; AltName: Full=Nuclear factor NF-kappa-B inhibito	Homo sapiens
O14966	RAB29	-	4	-	-	23.2	RecName: Full=Ras-related protein Rab-7L1; AltName: Full=Rab-7-like protein 1	Homo sapiens
O15357	INPPL1	-	4	-	-	138.6	RecName: Full=Phosphatidylinositol 3,4,5-trisphosphate 5-phosphatase 2; EC=3.1.3.86; AltName: Full=Inositol polyphosphate phosphatase-like protein 1; Short=INPPL-1; AltName: Full=Protein 51C; AltName: Full=SH2 domain-containing inositol 5'-phosphatas	Homo sapiens
O43251	RBFOX2	-	4	-	-	41.4	RecName: Full=RNA binding protein fox-1 homolog 2; AltName: Full=Fox-1 homolog B; AltName: Full=Hexaribonucleotide-binding protein 2; AltName: Full=RNA-binding motif protein 9; AltName: Full=RNA-binding protein 9; AltName: Full=Repressor of tamoxifen	Homo sapiens
O43294	TGFB1I1	-	4	-	-	49.8	RecName: Full=Transforming growth factor beta-1-induced transcript 1 protein; AltName: Full=Androgen receptor coactivator 55 kDa protein; AltName: Full=Androgen receptor-associated protein of 55 kDa; AltName: Full=Hydrogen peroxide-inducible clone 5	Homo sapiens
O43504	LAMTOR5	-	4	-	-	9.6	Ragulator complex protein LAMTOR5	Homo sapiens
O43896	KIF1C	-	4	-	-	122.9	RecName: Full=Kinesin-like protein KIF1C	Homo sapiens
O60518	RANBP6	-	4	-	-	124.7	RecName: Full=Ran-binding protein 6; Short=RanBP6	Homo sapiens
O60551	NMT2	-	4	-	-	57	RecName: Full=Glycylpeptide N-tetradecanoyltransferase 2; EC=2.3.1.97; AltName: Full=Myristoyl-CoA:protein N-myristoyltransferase 2; Short=NMT 2; AltName: Full=Peptide N-myristoyltransferase 2; AltName: Full=Type II N-myristoyltransferase	Homo sapiens
O60888	CUTA	-	4	-	-	19.1	Protein CutA	Homo sapiens
O75110	ATP9A	-	4	-	-	118.6	RecName: Full=Probable phospholipid-transporting ATPase IIA; EC=3.6.3.1; AltName: Full=ATPase class II type 9A	Homo sapiens
O75179	ANKRD17	-	4	-	-	274.3	RecName: Full=Ankyrin repeat domain-containing protein 17; AltName: Full=Gene trap ankyrin repeat protein; AltName: Full=Serologically defined breast cancer antigen NY-BR-16	Homo sapiens
O75352	MPDU1	-	4	-	-	26.6	RecName: Full=Mannose-P-dolichol utilization defect 1 protein; AltName: Full=Suppressor of Lec15 and Lec35 glycosylation mutation homolog; Short=SL15	Homo sapiens
O75380	NDUFS6	-	4	-	-	13.7	RecName: Full=NADH dehydrogenase [ubiquinone] iron-sulfur protein 6, mitochondrial; AltName: Full=Complex I-13kD-A; Short=CI-13kD-A; AltName: Full=NADH-ubiquinone oxidoreductase 13 kDa-A subunit; Flags: Precursor	Homo sapiens
O75400	PRPF40A	-	4	-	-	108.8	RecName: Full=Pre-mRNA-processing factor 40 homolog A; AltName: Full=Fas ligand-associated factor 1; AltName: Full=Formin-binding protein 11; AltName: Full=Formin-binding protein 3; AltName: Full=Huntingtin yeast partner A; AltName: Full=Huntingtin-i	Homo sapiens
O75431	MTX2	-	4	-	-	29.8	RecName: Full=Metaxin-2; AltName: Full=Mitochondrial outer membrane import complex protein 2	Homo sapiens
O75494	SRSF10	-	4	-	-	31.3	RecName: Full=Serine/arginine-rich splicing factor 10; AltName: Full=40 kDa SR-repressor protein; Short=SRrp40; AltName: Full=FUS-interacting serine-arginine-rich protein 1; AltName: Full=Splicing factor SRp38; AltName: Full=Splicing factor, arginine	Homo sapiens
O75882	ATRN	-	4	-	-	158.5	RecName: Full=Attractin; AltName: Full=DPPT-L; AltName: Full=Mahogany homolog; Flags: Precursor	Homo sapiens
O75884	RBBP9	-	4	-	-	21	RecName: Full=Putative hydrolase RBBP9; EC=3.-.-.-; AltName: Full=B5T-overexpressed gene protein; Short=Protein BOG; AltName: Full=Retinoblastoma-binding protein 10; Short=RBBP-10; AltName: Full=Retinoblastoma-binding protein 9; Short=RBBP-9	Homo sapiens
O75962	TRIO	-	4	-	-	346.9	RecName: Full=Triple functional domain protein; EC=2.7.11.1; AltName: Full=PTPRF-interacting protein	Homo sapiens
O76024	WFS1	-	4	-	-	100.3	RecName: Full=Wolframin	Homo sapiens
O94760	DDAH1	-	4	-	-	31.1	N(G),N(G)-dimethylarginine dimethylaminohydrolase 1	Homo sapiens
O94903	PROSC	-	4	-	-	30.3	RecName: Full=Proline synthase co-transcribed bacterial homolog protein	Homo sapiens
O95747	OXSR1	-	4	-	-	58	RecName: Full=Serine/threonine-protein kinase OSR1; EC=2.7.11.1; AltName: Full=Oxidative stress-responsive 1 protein	Homo sapiens
O95777	NAA38	-	4	-	-	10.4	U6 snRNA-associated Sm-like protein LSm8	Homo sapiens
O96008	TOMM40	-	4	-	-	37.9	RecName: Full=Mitochondrial import receptor subunit TOM40 homolog; AltName: Full=Protein Haymaker; AltName: Full=Translocase of outer membrane 40 kDa subunit homolog; AltName: Full=p38.5	Homo sapiens
P01111	NRAS	-	4	-	-	21.2	GTPase NRas	Homo sapiens
P01112	HRAS	-	4	-	-	21.3	RecName: Full=GTPase HRas; AltName: Full=H-Ras-1; AltName: Full=Ha-Ras; AltName: Full=Transforming protein p21; AltName: Full=c-H-ras; AltName: Full=p21ras; Contains: RecName: Full=GTPase HRas, N-terminally processed; Flags: Precursor	Homo sapiens
P01116	KRAS	-	4	-	-	21.7	RecName: Full=GTPase KRas; AltName: Full=K-Ras 2; AltName: Full=Ki-Ras; AltName: Full=c-K-ras; AltName: Full=c-Ki-ras; Contains: RecName: Full=GTPase KRas, N-terminally processed; Flags: Precursor	Homo sapiens
P04066	FUCA1	-	4	-	-	53.7	Tissue alpha-L-fucosidase	Homo sapiens
P05997	COL5A2	-	4	-	-	144.9	RecName: Full=Collagen alpha-2(V) chain; Flags: Precursor	Homo sapiens
P06493	CDK1	-	4	-	-	34.1	Cyclin-dependent kinase 1	Homo sapiens
P07948	LYN	-	4	-	-	58.6	Tyrosine-protein kinase Lyn	Homo sapiens
P08174	CD55	-	4	-	-	41.4	RecName: Full=Complement decay-accelerating factor; AltName: CD_antigen=CD55; Flags: Precursor	Homo sapiens
P08962	CD63	-	4	-	-	25.6	CD63 antigen	Homo sapiens
P11117	ACP2	4	-	-	-	48.3	Lysosomal acid phosphatase	Homo sapiens
P11166	SLC2A1	-	4	-	-	54.1	Solute carrier family 2, facilitated glucose transporter member 1	Homo sapiens
P11172	UMPS	-	4	-	-	52.2	RecName: Full=Uridine 5'-monophosphate synthase; Short=UMP synthase; Includes: RecName: Full=Orotate phosphoribosyltransferase; Short=OPRT; Short=OPRTase; EC=2.4.2.10; Includes: RecName: Full=Orotidine 5'-phosphate decarboxylase; Short=ODC; EC=4.1.1.	Homo sapiens
P12277	CKB	-	4	-	-	42.6	Creatine kinase B-type	Homo sapiens
P13747	HLA-E	-	4	-	-	40.2	RecName: Full=HLA class I histocompatibility antigen, alpha chain E; AltName: Full=MHC class I antigen E; Flags: Precursor	Homo sapiens
P13987	CD59	-	4	-	-	14.2	CD59 glycoprotein	Homo sapiens
P14649	MYL6B	-	4	-	-	22.8	Myosin light chain 6B	Homo sapiens
P14678	SNRPB	-	4	-	-	24.6	Small nuclear ribonucleoprotein-associated proteins B and B'	Homo sapiens
P15289	ARSA	-	4	-	-	53.6	RecName: Full=Arylsulfatase A; Short=ASA; EC=3.1.6.8 {ECO:0000269|PubMed:10751093}; AltName: Full=Cerebroside-sulfatase; Contains: RecName: Full=Arylsulfatase A component B; Contains: RecName: Full=Arylsulfatase A component C; Flags: Precursor	Homo sapiens
P16298	PPP3CB	-	4	-	-	59	Serine/threonine-protein phosphatase 2B catalytic subunit beta isoform	Homo sapiens
P17480	UBTF	-	4	-	-	89.4	RecName: Full=Nucleolar transcription factor 1; AltName: Full=Autoantigen NOR-90; AltName: Full=Upstream-binding factor 1; Short=UBF-1	Homo sapiens
P17900	GM2A	-	4	-	-	20.8	Ganglioside GM2 activator	Homo sapiens
P19474	TRIM21	-	4	-	-	54.2	RecName: Full=E3 ubiquitin-protein ligase TRIM21; EC=2.3.2.27; AltName: Full=52 kDa Ro protein; AltName: Full=52 kDa ribonucleoprotein autoantigen Ro/SS-A; AltName: Full=RING finger protein 81; AltName: Full=RING-type E3 ubiquitin transferase TRIM21	Homo sapiens
P19838	NFKB1	-	4	-	-	105.4	RecName: Full=Nuclear factor NF-kappa-B p105 subunit; AltName: Full=DNA-binding factor KBF1; AltName: Full=EBP-1; AltName: Full=Nuclear factor of kappa light polypeptide gene enhancer in B-cells 1; Contains: RecName: Full=Nuclear factor NF-kappa-B p5	Homo sapiens
P20290	BTF3	-	4	-	-	22.2	Transcription factor BTF3	Homo sapiens
P20645	M6PR	-	4	-	-	31	RecName: Full=Cation-dependent mannose-6-phosphate receptor; Short=CD Man-6-P receptor; Short=CD-MPR; AltName: Full=46 kDa mannose 6-phosphate receptor; Short=MPR 46; Flags: Precursor	Homo sapiens
P23219	PTGS1	-	4	-	-	68.7	Prostaglandin G/H synthase 1	Homo sapiens
P23258	TUBG1	-	4	-	-	51.2	RecName: Full=Tubulin gamma-1 chain; AltName: Full=Gamma-1-tubulin; AltName: Full=Gamma-tubulin complex component 1; Short=GCP-1	Homo sapiens
P23588	EIF4B	-	4	-	-	69.2	RecName: Full=Eukaryotic translation initiation factor 4B; Short=eIF-4B	Homo sapiens
P25116	F2R	-	4	-	-	47.4	RecName: Full=Proteinase-activated receptor 1; Short=PAR-1; AltName: Full=Coagulation factor II receptor; AltName: Full=Thrombin receptor; Flags: Precursor	Homo sapiens
P25325	MPST	-	4	-	-	33.2	3-mercaptopyruvate sulfurtransferase	Homo sapiens
P26583	HMGB2	-	4	-	-	24	High mobility group protein B2	Homo sapiens
P28370	SMARCA1	-	4	-	-	122.6	RecName: Full=Probable global transcription activator SNF2L1; EC=3.6.4.-; AltName: Full=ATP-dependent helicase SMARCA1; AltName: Full=Nucleosome-remodeling factor subunit SNF2L; AltName: Full=SWI/SNF-related matrix-associated actin-dependent regulato	Homo sapiens
P29279	CTGF	-	4	-	-	38.1	CCN family member 2	Homo sapiens
P29320	EPHA3	-	4	-	-	110.1	RecName: Full=Ephrin type-A receptor 3; EC=2.7.10.1; AltName: Full=EPH-like kinase 4; Short=EK4; Short=hEK4; AltName: Full=HEK; Short=Human embryo kinase; AltName: Full=Tyrosine-protein kinase TYRO4; AltName: Full=Tyrosine-protein kinase receptor ETK	Homo sapiens
P29353	SHC1	-	4	-	-	62.8	RecName: Full=SHC-transforming protein 1; AltName: Full=SHC-transforming protein 3; AltName: Full=SHC-transforming protein A; AltName: Full=Src homology 2 domain-containing-transforming protein C1; Short=SH2 domain protein C1	Homo sapiens
P30405	PPIF	-	4	-	-	22	Peptidyl-prolyl cis-trans isomerase F, mitochondrial	Homo sapiens
P30536	TSPO	-	4	-	-	18.8	RecName: Full=Translocator protein; AltName: Full=Mitochondrial benzodiazepine receptor; AltName: Full=PKBS; AltName: Full=Peripheral-type benzodiazepine receptor; Short=PBR	Homo sapiens
P30711	GSTT1	-	4	-	-	27.3	RecName: Full=Glutathione S-transferase theta-1; EC=2.5.1.18; AltName: Full=GST class-theta-1; AltName: Full=Glutathione transferase T1-1	Homo sapiens
P31153	MAT2A	-	4	-	-	43.7	S-adenosylmethionine synthase isoform type-2	Homo sapiens
P33947	KDELR2	-	4	-	-	24.4	RecName: Full=ER lumen protein retaining receptor 2; AltName: Full=ERD2-like protein 1; Short=ELP-1; AltName: Full=KDEL endoplasmic reticulum protein retention receptor 2; Short=KDEL receptor 2	Homo sapiens
P33992	MCM5	-	4	-	-	82.3	RecName: Full=DNA replication licensing factor MCM5; EC=3.6.4.12; AltName: Full=CDC46 homolog; AltName: Full=P1-CDC46	Homo sapiens
P35080	PFN2	-	4	-	-	15	RecName: Full=Profilin-2; AltName: Full=Profilin II	Homo sapiens
P35625	TIMP3	-	4	-	-	24.1	Metalloproteinase inhibitor 3	Homo sapiens
P35658	NUP214	-	4	-	-	213.6	RecName: Full=Nuclear pore complex protein Nup214; AltName: Full=214 kDa nucleoporin; AltName: Full=Nucleoporin Nup214; AltName: Full=Protein CAN	Homo sapiens
P35659	DEK	-	4	-	-	42.7	RecName: Full=Protein DEK	Homo sapiens
P35754	GLRX	-	4	-	-	11.8	Glutaredoxin-1	Homo sapiens
P37108	SRP14	-	4	-	-	14.6	RecName: Full=Signal recognition particle 14 kDa protein; Short=SRP14; AltName: Full=18 kDa Alu RNA-binding protein	Homo sapiens
P39687	ANP32A	-	4	-	-	28.6	Acidic leucine-rich nuclear phosphoprotein 32 family member A	Homo sapiens
P40189	IL6ST	-	4	-	-	103.5	RecName: Full=Interleukin-6 receptor subunit beta; Short=IL-6 receptor subunit beta; Short=IL-6R subunit beta; Short=IL-6R-beta; Short=IL-6RB; AltName: Full=CDw130; AltName: Full=Interleukin-6 signal transducer; AltName: Full=Membrane glycoprotein 13	Homo sapiens
P40616	ARL1	-	4	-	-	20.4	ADP-ribosylation factor-like protein 1	Homo sapiens
P40855	PEX19	-	4	-	-	32.8	RecName: Full=Peroxisomal biogenesis factor 19; AltName: Full=33 kDa housekeeping protein; AltName: Full=Peroxin-19; AltName: Full=Peroxisomal farnesylated protein; Flags: Precursor	Homo sapiens
P41240	CSK	-	4	-	-	50.7	RecName: Full=Tyrosine-protein kinase CSK; EC=2.7.10.2; AltName: Full=C-Src kinase; AltName: Full=Protein-tyrosine kinase CYL	Homo sapiens
P42226	STAT6	-	4	-	-	94.1	RecName: Full=Signal transducer and activator of transcription 6; AltName: Full=IL-4 Stat	Homo sapiens
P46108	CRK	-	4	-	-	33.8	Adapter molecule crk	Homo sapiens
P46778	RPL21	-	4	-	-	18.6	60S ribosomal protein L21	Homo sapiens
P48506	GCLC	-	4	-	-	72.8	RecName: Full=Glutamate--cysteine ligase catalytic subunit; EC=6.3.2.2; AltName: Full=GCS heavy chain; AltName: Full=Gamma-ECS; AltName: Full=Gamma-glutamylcysteine synthetase	Homo sapiens
P48651	PTDSS1	-	4	-	-	55.5	RecName: Full=Phosphatidylserine synthase 1; Short=PSS-1; Short=PtdSer synthase 1; EC=2.7.8.29; AltName: Full=Serine-exchange enzyme I	Homo sapiens
P48729	CSNK1A1	-	4	-	-	38.9	RecName: Full=Casein kinase I isoform alpha; Short=CKI-alpha; EC=2.7.11.1; AltName: Full=CK1	Homo sapiens
P49458	SRP9	-	4	-	-	10.1	Signal recognition particle 9 kDa protein	Homo sapiens
P49590	HARS2	-	4	-	-	56.9	Probable histidine--tRNA ligase, mitochondrial	Homo sapiens
P49754	VPS41	-	4	-	-	98.6	RecName: Full=Vacuolar protein sorting-associated protein 41 homolog; AltName: Full=S53	Homo sapiens
P49841	GSK3B	-	4	-	-	46.7	RecName: Full=Glycogen synthase kinase-3 beta; Short=GSK-3 beta; EC=2.7.11.26; AltName: Full=Serine/threonine-protein kinase GSK3B; EC=2.7.11.1	Homo sapiens
P51398	DAP3	-	4	-	-	45.6	RecName: Full=28S ribosomal protein S29, mitochondrial; Short=MRP-S29; Short=S29mt; AltName: Full=Death-associated protein 3; Short=DAP-3; AltName: Full=Ionizing radiation resistance conferring protein; AltName: Full=Mitochondrial small ribosomal sub	Homo sapiens
P51608	MECP2	-	4	-	-	52.4	RecName: Full=Methyl-CpG-binding protein 2; Short=MeCp-2 protein; Short=MeCp2	Homo sapiens
P51610	HCFC1	-	4	-	-	208.7	RecName: Full=Host cell factor 1; Short=HCF; Short=HCF-1; AltName: Full=C1 factor; AltName: Full=CFF; AltName: Full=VCAF; AltName: Full=VP16 accessory protein; Contains: RecName: Full=HCF N-terminal chain 1; Contains: RecName: Full=HCF N-terminal cha	Homo sapiens
P51687	SUOX	-	4	-	-	60.3	RecName: Full=Sulfite oxidase, mitochondrial; EC=1.8.3.1; Flags: Precursor	Homo sapiens
P51808	DYNLT3	-	4	-	-	13.1	RecName: Full=Dynein light chain Tctex-type 3; AltName: Full=Protein 91/23; AltName: Full=T-complex-associated testis-expressed 1-like	Homo sapiens
P52594	AGFG1	-	4	-	-	58.3	Arf-GAP domain and FG repeat-containing protein 1	Homo sapiens
P52630	STAT2	-	4	-	-	97.9	RecName: Full=Signal transducer and activator of transcription 2; AltName: Full=p113	Homo sapiens
P54707	ATP12A	-	4	-	-	115.5	RecName: Full=Potassium-transporting ATPase alpha chain 2; EC=3.6.3.10; AltName: Full=Non-gastric H(+)/K(+) ATPase subunit alpha; AltName: Full=Proton pump	Homo sapiens
P56134	ATP5MF	-	4	-	-	10.9	ATP synthase subunit f, mitochondrial	Homo sapiens
P56385	ATP5ME	-	4	-	-	7.9	ATP synthase subunit e, mitochondrial	Homo sapiens
P56556	NDUFA6	-	4	-	-	15.1	RecName: Full=NADH dehydrogenase [ubiquinone] 1 alpha subcomplex subunit 6; AltName: Full=Complex I-B14; Short=CI-B14; AltName: Full=LYR motif-containing protein 6; AltName: Full=NADH-ubiquinone oxidoreductase B14 subunit	Homo sapiens
P57088	TMEM33	-	4	-	-	28	Transmembrane protein 33	Homo sapiens
P58335	ANTXR2	-	4	-	-	53.7	RecName: Full=Anthrax toxin receptor 2; AltName: Full=Capillary morphogenesis gene 2 protein; Short=CMG-2; Flags: Precursor	Homo sapiens
P60510	PPP4C	-	4	-	-	35.1	Serine/threonine-protein phosphatase 4 catalytic subunit	Homo sapiens
P61619	SEC61A1	-	4	-	-	52.3	RecName: Full=Protein transport protein Sec61 subunit alpha isoform 1; Short=Sec61 alpha-1	Homo sapiens
P61923	COPZ1	-	4	-	-	20.2	RecName: Full=Coatomer subunit zeta-1; AltName: Full=Zeta-1-coat protein; Short=Zeta-1 COP	Homo sapiens
P62273	RPS29	-	4	-	-	6.7	40S ribosomal protein S29	Homo sapiens
P62310	LSM3	-	4	-	-	11.8	U6 snRNA-associated Sm-like protein LSm3	Homo sapiens
P62316	SNRPD2	-	4	-	-	13.5	Small nuclear ribonucleoprotein Sm D2	Homo sapiens
P62714	PPP2CB	-	4	-	-	35.6	Serine/threonine-protein phosphatase 2A catalytic subunit beta isoform	Homo sapiens
P62993	GRB2	-	4	-	-	25.2	Growth factor receptor-bound protein 2	Homo sapiens
P63027	VAMP2	-	4	-	-	12.7	Vesicle-associated membrane protein 2	Homo sapiens
P63098	PPP3R1	-	4	-	-	19.3	Calcineurin subunit B type 1	Homo sapiens
P63172	DYNLT1	-	4	-	-	12.5	Dynein light chain Tctex-type 1	Homo sapiens
P67775	PPP2CA	-	4	-	-	35.6	Serine/threonine-protein phosphatase 2A catalytic subunit alpha isoform	Homo sapiens
P69905	HBA1	4	-	-	-	15.3	Hemoglobin subunit alpha	Homo sapiens
P78356	PIP4K2B	-	4	-	-	47.4	RecName: Full=Phosphatidylinositol 5-phosphate 4-kinase type-2 beta; EC=2.7.1.149; AltName: Full=1-phosphatidylinositol 5-phosphate 4-kinase 2-beta; AltName: Full=Diphosphoinositide kinase 2-beta; AltName: Full=Phosphatidylinositol 5-phosphate 4-kina	Homo sapiens
P78362	SRPK2	-	4	-	-	77.5	RecName: Full=SRSF protein kinase 2; EC=2.7.11.1; AltName: Full=SFRS protein kinase 2; AltName: Full=Serine/arginine-rich protein-specific kinase 2; Short=SR-protein-specific kinase 2; Contains: RecName: Full=SRSF protein kinase 2 N-terminal; Contain	Homo sapiens
P82650	MRPS22	-	4	-	-	41.3	RecName: Full=28S ribosomal protein S22, mitochondrial; Short=MRP-S22; Short=S22mt; AltName: Full=Mitochondrial small ribosomal subunit protein mS22 {ECO:0000303|PubMed:25838379}	Homo sapiens
P83916	CBX1	-	4	-	-	21.4	Chromobox protein homolog 1	Homo sapiens
P84157	MXRA7	-	4	-	-	21.5	Matrix-remodeling-associated protein 7	Homo sapiens
Q00535	CDK5	-	4	-	-	33.3	Cyclin-dependent-like kinase 5	Homo sapiens
Q00796	SORD	-	4	-	-	38.3	Sorbitol dehydrogenase	Homo sapiens
Q03701	CEBPZ	-	4	-	-	121	RecName: Full=CCAAT/enhancer-binding protein zeta; AltName: Full=CCAAT-box-binding transcription factor; Short=CBF; Short=CCAAT-binding factor	Homo sapiens
Q05086	UBE3A	-	4	-	-	100.7	RecName: Full=Ubiquitin-protein ligase E3A; EC=6.3.2.-; AltName: Full=E6AP ubiquitin-protein ligase; AltName: Full=Human papillomavirus E6-associated protein; AltName: Full=Oncogenic protein-associated protein E6-AP; AltName: Full=Renal carcinoma ant	Homo sapiens
Q05193	DNM1	-	4	-	-	97.4	RecName: Full=Dynamin-1; EC=3.6.5.5	Homo sapiens
Q09161	NCBP1	-	4	-	-	91.8	RecName: Full=Nuclear cap-binding protein subunit 1; AltName: Full=80 kDa nuclear cap-binding protein; Short=CBP80; Short=NCBP 80 kDa subunit	Homo sapiens
Q12788	TBL3	-	4	-	-	89	RecName: Full=Transducin beta-like protein 3; AltName: Full=WD repeat-containing protein SAZD	Homo sapiens
Q12929	EPS8	-	4	-	-	91.9	RecName: Full=Epidermal growth factor receptor kinase substrate 8	Homo sapiens
Q12959	DLG1	-	4	-	-	100.5	RecName: Full=Disks large homolog 1 {ECO:0000305}; AltName: Full=Synapse-associated protein 97; Short=SAP-97; Short=SAP97; AltName: Full=hDlg	Homo sapiens
Q13144	EIF2B5	-	4	-	-	80.4	RecName: Full=Translation initiation factor eIF-2B subunit epsilon; AltName: Full=eIF-2B GDP-GTP exchange factor subunit epsilon	Homo sapiens
Q13153	PAK1	-	4	-	-	60.6	RecName: Full=Serine/threonine-protein kinase PAK 1; EC=2.7.11.1; AltName: Full=Alpha-PAK; AltName: Full=p21-activated kinase 1; Short=PAK-1; AltName: Full=p65-PAK	Homo sapiens
Q13190	STX5	-	4	-	-	39.7	RecName: Full=Syntaxin-5	Homo sapiens
Q13363	CTBP1	-	4	-	-	47.5	RecName: Full=C-terminal-binding protein 1; Short=CtBP1; EC=1.1.1.-	Homo sapiens
Q13526	PIN1	-	4	-	-	18.2	Peptidyl-prolyl cis-trans isomerase NIMA-interacting 1	Homo sapiens
Q13555	CAMK2G	-	4	-	-	62.6	RecName: Full=Calcium/calmodulin-dependent protein kinase type II subunit gamma; Short=CaM kinase II subunit gamma; Short=CaMK-II subunit gamma; EC=2.7.11.17	Homo sapiens
Q13610	PWP1	-	4	-	-	55.8	RecName: Full=Periodic tryptophan protein 1 homolog {ECO:0000312|HGNC:HGNC:17015}; AltName: Full=Keratinocyte protein IEF SSP 9502	Homo sapiens
Q13616	CUL1	-	4	-	-	89.7	RecName: Full=Cullin-1; Short=CUL-1	Homo sapiens
Q13636	RAB31	-	4	-	-	21.6	RecName: Full=Ras-related protein Rab-31; AltName: Full=Ras-related protein Rab-22B	Homo sapiens
Q13765	NACA	-	4	-	-	23.4	Nascent polypeptide-associated complex subunit alpha	Homo sapiens
Q14139	UBE4A	-	4	-	-	122.6	RecName: Full=Ubiquitin conjugation factor E4 A	Homo sapiens
Q14145	KEAP1	-	4	-	-	69.7	RecName: Full=Kelch-like ECH-associated protein 1; AltName: Full=Cytosolic inhibitor of Nrf2; Short=INrf2; AltName: Full=Kelch-like protein 19	Homo sapiens
Q14249	ENDOG	-	4	-	-	32.6	RecName: Full=Endonuclease G, mitochondrial; Short=Endo G; EC=3.1.30.-; Flags: Precursor	Homo sapiens
Q15050	RRS1	-	4	-	-	41.2	RecName: Full=Ribosome biogenesis regulatory protein homolog	Homo sapiens
Q15121	PEA15	-	4	-	-	15	Astrocytic phosphoprotein PEA-15	Homo sapiens
Q15165	PON2	-	4	-	-	39.4	RecName: Full=Serum paraoxonase/arylesterase 2; Short=PON 2; EC=3.1.1.2; EC=3.1.1.81; AltName: Full=Aromatic esterase 2; Short=A-esterase 2; AltName: Full=Serum aryldialkylphosphatase 2	Homo sapiens
Q15287	RNPS1	-	4	-	-	34.2	RecName: Full=RNA-binding protein with serine-rich domain 1; AltName: Full=SR-related protein LDC2	Homo sapiens
Q15375	EPHA7	-	4	-	-	112.1	RecName: Full=Ephrin type-A receptor 7; EC=2.7.10.1; AltName: Full=EPH homology kinase 3; Short=EHK-3; AltName: Full=EPH-like kinase 11; Short=EK11; Short=hEK11; Flags: Precursor	Homo sapiens
Q15427	SF3B4	-	4	-	-	44.4	RecName: Full=Splicing factor 3B subunit 4; AltName: Full=Pre-mRNA-splicing factor SF3b 49 kDa subunit; AltName: Full=SF3b50; AltName: Full=Spliceosome-associated protein 49; Short=SAP 49	Homo sapiens
Q15428	SF3A2	-	4	-	-	49.3	RecName: Full=Splicing factor 3A subunit 2; AltName: Full=SF3a66; AltName: Full=Spliceosome-associated protein 62; Short=SAP 62	Homo sapiens
Q15629	TRAM1	-	4	-	-	43.1	RecName: Full=Translocating chain-associated membrane protein 1	Homo sapiens
Q15819	UBE2V2	-	4	-	-	16.4	Ubiquitin-conjugating enzyme E2 variant 2	Homo sapiens
Q15904	ATP6AP1	-	4	-	-	52	RecName: Full=V-type proton ATPase subunit S1; Short=V-ATPase subunit S1; AltName: Full=Protein XAP-3; AltName: Full=V-ATPase Ac45 subunit; AltName: Full=V-ATPase S1 accessory protein; AltName: Full=Vacuolar proton pump subunit S1; Flags: Precursor	Homo sapiens
Q16204	CCDC6	-	4	-	-	53.3	RecName: Full=Coiled-coil domain-containing protein 6; AltName: Full=Papillary thyroid carcinoma-encoded protein; AltName: Full=Protein H4	Homo sapiens
Q16563	SYPL1	-	4	-	-	28.6	Synaptophysin-like protein 1	Homo sapiens
Q16630	CPSF6	-	4	-	-	59.2	RecName: Full=Cleavage and polyadenylation specificity factor subunit 6 {ECO:0000305}; AltName: Full=Cleavage and polyadenylation specificity factor 68 kDa subunit; Short=CPSF 68 kDa subunit; AltName: Full=Cleavage factor Im complex 68 kDa subunit {E	Homo sapiens
Q16706	MAN2A1	-	4	-	-	131.1	RecName: Full=Alpha-mannosidase 2; EC=3.2.1.114; AltName: Full=Golgi alpha-mannosidase II; Short=AMan II; Short=Man II; AltName: Full=Mannosidase alpha class 2A member 1; AltName: Full=Mannosyl-oligosaccharide 1,3-1,6-alpha-mannosidase	Homo sapiens
Q3MHD2	LSM12	-	4	-	-	21.7	Protein LSM12 homolog	Homo sapiens
Q4G0N4	NADKD1	-	4	-	-	49.4	RecName: Full=NAD kinase domain-containing protein 1, mitochondrial; EC=2.7.1.23; Flags: Precursor	Homo sapiens
Q4J6C6	PREPL	-	4	-	-	83.9	RecName: Full=Prolyl endopeptidase-like; EC=3.4.21.-; AltName: Full=Prolylendopeptidase-like	Homo sapiens
Q4KMQ2	ANO6	-	4	-	-	106.2	RecName: Full=Anoctamin-6; AltName: Full=Small-conductance calcium-activated nonselective cation channel; Short=SCAN channel; AltName: Full=Transmembrane protein 16F	Homo sapiens
Q53SF7	COBLL1	-	4	-	-	131.8	RecName: Full=Cordon-bleu protein-like 1	Homo sapiens
Q58D62	FETUB	4	-	-	-	42.7	SWISS-PROT:Q58D62 (Bos taurus) Fetuin-B precursor	Bos taurus
Q5HYI8	RABL3	-	4	-	-	26.4	RecName: Full=Rab-like protein 3	Homo sapiens
Q5M775	SPECC1	-	4	-	-	118.6	RecName: Full=Cytospin-B; AltName: Full=Nuclear structure protein 5; Short=NSP5; AltName: Full=Sperm antigen HCMOGT-1; AltName: Full=Sperm antigen with calponin homology and coiled-coil domains 1	Homo sapiens
Q5SRE5	NUP188	-	4	-	-	196	RecName: Full=Nucleoporin NUP188 homolog; Short=hNup188	Homo sapiens
Q5T160	RARS2	-	4	-	-	65.5	RecName: Full=Probable arginine--tRNA ligase, mitochondrial; EC=6.1.1.19; AltName: Full=Arginyl-tRNA synthetase; Short=ArgRS; Flags: Precursor	Homo sapiens
Q5VIR6	VPS53	-	4	-	-	79.7	RecName: Full=Vacuolar protein sorting-associated protein 53 homolog	Homo sapiens
Q5XKP0	QIL1	-	4	-	-	13.1	RecName: Full=Protein QIL1; AltName: Full=Protein P117	Homo sapiens
Q6GMV3	PTRHD1	-	4	-	-	15.8	RecName: Full=Putative peptidyl-tRNA hydrolase PTRHD1; EC=3.1.1.29; AltName: Full=Peptidyl-tRNA hydrolase domain-containing protein 1	Homo sapiens
Q6NUQ1	RINT1	-	4	-	-	90.6	RecName: Full=RAD50-interacting protein 1; AltName: Full=RAD50 interactor 1; Short=HsRINT-1; Short=RINT-1	Homo sapiens
Q6P3W7	SCYL2	-	4	-	-	103.7	RecName: Full=SCY1-like protein 2; AltName: Full=Coated vesicle-associated kinase of 104 kDa	Homo sapiens
Q6P587	FAHD1	-	4	-	-	24.8	RecName: Full=Acylpyruvase FAHD1, mitochondrial; EC=3.7.1.5; AltName: Full=Fumarylacetoacetate hydrolase domain-containing protein 1; AltName: Full=YisK-like protein; Flags: Precursor	Homo sapiens
Q6PCE3	PGM2L1	-	4	-	-	70.4	RecName: Full=Glucose 1,6-bisphosphate synthase; EC=2.7.1.106; AltName: Full=PMMLP; AltName: Full=Phosphoglucomutase-2-like 1	Homo sapiens
Q6PIU2	NCEH1	-	4	-	-	45.8	RecName: Full=Neutral cholesterol ester hydrolase 1; Short=NCEH; EC=3.1.1.-; AltName: Full=Arylacetamide deacetylase-like 1	Homo sapiens
Q6UW63	KDELC1	-	4	-	-	58	RecName: Full=KDEL motif-containing protein 1; AltName: Full=Endoplasmic reticulum resident protein 58; Short=ER protein 58; Short=ERp58; Flags: Precursor	Homo sapiens
Q7Z2W9	MRPL21	-	4	-	-	22.8	RecName: Full=39S ribosomal protein L21, mitochondrial; Short=L21mt; Short=MRP-L21; AltName: Full=Mitochondrial large ribosomal subunit protein bL21m {ECO:0000303|PubMed:25278503}; Flags: Precursor	Homo sapiens
Q7Z4I7	LIMS2	-	4	-	-	38.9	RecName: Full=LIM and senescent cell antigen-like-containing domain protein 2; AltName: Full=LIM-like protein 2; AltName: Full=Particularly interesting new Cys-His protein 2; Short=PINCH-2	Homo sapiens
Q7Z7A4	PXK	-	4	-	-	65	RecName: Full=PX domain-containing protein kinase-like protein; AltName: Full=Modulator of Na,K-ATPase; Short=MONaKA	Homo sapiens
Q86U42	PABPN1	-	4	-	-	32.7	RecName: Full=Polyadenylate-binding protein 2; Short=PABP-2; Short=Poly(A)-binding protein 2; AltName: Full=Nuclear poly(A)-binding protein 1; AltName: Full=Poly(A)-binding protein II; Short=PABII; AltName: Full=Polyadenylate-binding nuclear protein	Homo sapiens
Q86XL3	ANKLE2	-	4	-	-	104.1	RecName: Full=Ankyrin repeat and LEM domain-containing protein 2; AltName: Full=LEM domain-containing protein 4	Homo sapiens
Q86XP3	DDX42	-	4	-	-	103	RecName: Full=ATP-dependent RNA helicase DDX42; EC=3.6.4.13; AltName: Full=DEAD box protein 42; AltName: Full=RNA helicase-like protein; Short=RHELP; AltName: Full=RNA helicase-related protein; Short=RNAHP; AltName: Full=SF3b DEAD box protein; AltNam	Homo sapiens
Q8IVD9	NUDCD3	-	4	-	-	40.8	RecName: Full=NudC domain-containing protein 3	Homo sapiens
Q8IWT6	LRRC8A	-	4	-	-	94.2	RecName: Full=Volume-regulated anion channel subunit LRRC8A; AltName: Full=Leucine-rich repeat-containing protein 8A; AltName: Full=Swelling protein 1	Homo sapiens
Q8IXJ6	SIRT2	-	4	-	-	43.2	RecName: Full=NAD-dependent protein deacetylase sirtuin-2; EC=3.5.1.-; AltName: Full=Regulatory protein SIR2 homolog 2; AltName: Full=SIR2-like protein 2	Homo sapiens
Q8IY81	FTSJ3	-	4	-	-	96.6	RecName: Full=pre-rRNA processing protein FTSJ3; EC=2.1.1.-; AltName: Full=2'-O-ribose RNA methyltransferase SPB1 homolog; AltName: Full=Protein ftsJ homolog 3; AltName: Full=Putative rRNA methyltransferase 3	Homo sapiens
Q8IYI6	EXOC8	-	4	-	-	81.8	RecName: Full=Exocyst complex component 8; AltName: Full=Exocyst complex 84 kDa subunit	Homo sapiens
Q8IZ83	ALDH16A1	-	4	-	-	85.1	RecName: Full=Aldehyde dehydrogenase family 16 member A1	Homo sapiens
Q8N335	GPD1L	-	4	-	-	38.4	RecName: Full=Glycerol-3-phosphate dehydrogenase 1-like protein; Short=GPD1-L; EC=1.1.1.8	Homo sapiens
Q8N5N7	MRPL50	-	4	-	-	18.3	RecName: Full=39S ribosomal protein L50, mitochondrial; Short=L50mt; Short=MRP-L50; AltName: Full=Mitochondrial large ribosomal subunit protein mL50 {ECO:0000303|PubMed:25278503}	Homo sapiens
Q8N684	CPSF7	-	4	-	-	52	RecName: Full=Cleavage and polyadenylation specificity factor subunit 7 {ECO:0000305}; AltName: Full=Cleavage and polyadenylation specificity factor 59 kDa subunit; Short=CPSF 59 kDa subunit; AltName: Full=Cleavage factor Im complex 59 kDa subunit {E	Homo sapiens
Q8N6T3	ARFGAP1	-	4	-	-	44.7	RecName: Full=ADP-ribosylation factor GTPase-activating protein 1; Short=ARF GAP 1; AltName: Full=ADP-ribosylation factor 1 GTPase-activating protein; Short=ARF1 GAP; AltName: Full=ARF1-directed GTPase-activating protein	Homo sapiens
Q8N766	EMC1	-	4	-	-	111.8	RecName: Full=ER membrane protein complex subunit 1; Flags: Precursor	Homo sapiens
Q8NB90	SPATA5	-	4	-	-	97.9	RecName: Full=Spermatogenesis-associated protein 5; AltName: Full=ATPase family protein 2 homolog; AltName: Full=Spermatogenesis-associated factor protein	Homo sapiens
Q8NBU5	ATAD1	-	4	-	-	40.7	RecName: Full=ATPase family AAA domain-containing protein 1; EC=3.6.1.3; AltName: Full=Thorase	Homo sapiens
Q8NDA8	MROH1	-	4	-	-	181.2	RecName: Full=Maestro heat-like repeat-containing protein family member 1; AltName: Full=HEAT repeat-containing protein 7A	Homo sapiens
Q8NEW0	SLC30A7	-	4	-	-	41.6	RecName: Full=Zinc transporter 7; Short=ZnT-7; AltName: Full=Solute carrier family 30 member 7; AltName: Full=Znt-like transporter 2	Homo sapiens
Q8NFQ8	TOR1AIP2	-	4	-	-	51.3	RecName: Full=Torsin-1A-interacting protein 2; AltName: Full=Lumenal domain-like LAP1	Homo sapiens
Q8NI22	MCFD2	-	4	-	-	16.4	Multiple coagulation factor deficiency protein 2	Homo sapiens
Q8TD19	NEK9	-	4	-	-	107.2	RecName: Full=Serine/threonine-protein kinase Nek9; EC=2.7.11.1; AltName: Full=Nercc1 kinase; AltName: Full=Never in mitosis A-related kinase 9; Short=NimA-related protein kinase 9; AltName: Full=NimA-related kinase 8; Short=Nek8	Homo sapiens
Q8TDI0	CHD5	-	4	-	-	223.1	RecName: Full=Chromodomain-helicase-DNA-binding protein 5; Short=CHD-5; EC=3.6.4.12; AltName: Full=ATP-dependent helicase CHD5	Homo sapiens
Q8TDW0	LRRC8C	-	4	-	-	92.5	RecName: Full=Leucine-rich repeat-containing protein 8C; AltName: Full=Factor for adipocyte differentiation 158	Homo sapiens
Q8TED0	UTP15	-	4	-	-	58.4	RecName: Full=U3 small nucleolar RNA-associated protein 15 homolog	Homo sapiens
Q8WW59	SPRYD4	-	4	-	-	23.1	RecName: Full=SPRY domain-containing protein 4	Homo sapiens
Q8WZA0	LZIC	-	4	-	-	21.5	RecName: Full=Protein LZIC; AltName: Full=Leucine zipper and CTNNBIP1 domain-containing protein; AltName: Full=Leucine zipper and ICAT homologous domain-containing protein	Homo sapiens
Q92542	NCSTN	-	4	-	-	78.4	RecName: Full=Nicastrin; Flags: Precursor	Homo sapiens
Q92574	TSC1	-	4	-	-	129.8	RecName: Full=Hamartin; AltName: Full=Tuberous sclerosis 1 protein	Homo sapiens
Q92620	DHX38	-	4	-	-	140.5	RecName: Full=Pre-mRNA-splicing factor ATP-dependent RNA helicase PRP16; EC=3.6.4.13; AltName: Full=ATP-dependent RNA helicase DHX38; AltName: Full=DEAH box protein 38	Homo sapiens
Q92688	ANP32B	-	4	-	-	28.8	Acidic leucine-rich nuclear phosphoprotein 32 family member B	Homo sapiens
Q92791	P3H4	-	4	-	-	50.4	Endoplasmic reticulum protein SC65	Homo sapiens
Q92797	SYMPK	-	4	-	-	141.1	RecName: Full=Symplekin	Homo sapiens
Q92890	UFD1	-	4	-	-	34.5	RecName: Full=Ubiquitin fusion degradation protein 1 homolog; Short=UB fusion protein 1	Homo sapiens
Q93045	STMN2	-	4	-	-	20.8	RecName: Full=Stathmin-2; AltName: Full=Superior cervical ganglion-10 protein; Short=Protein SCG10	Homo sapiens
Q96A26	FAM162A	-	4	-	-	17.3	RecName: Full=Protein FAM162A; AltName: Full=E2-induced gene 5 protein; AltName: Full=Growth and transformation-dependent protein; Short=HGTD-P	Homo sapiens
Q96AB3	ISOC2	-	4	-	-	22.3	RecName: Full=Isochorismatase domain-containing protein 2, mitochondrial; Flags: Precursor	Homo sapiens
Q96AQ6	PBXIP1	-	4	-	-	80.6	RecName: Full=Pre-B-cell leukemia transcription factor-interacting protein 1; AltName: Full=Hematopoietic PBX-interacting protein	Homo sapiens
Q96C01	FAM136A	-	4	-	-	15.6	RecName: Full=Protein FAM136A	Homo sapiens
Q96C19	EFHD2	-	4	-	-	26.7	RecName: Full=EF-hand domain-containing protein D2; AltName: Full=Swiprosin-1	Homo sapiens
Q96C90	PPP1R14B	-	4	-	-	15.9	RecName: Full=Protein phosphatase 1 regulatory subunit 14B; AltName: Full=Phospholipase C-beta-3 neighbouring gene protein	Homo sapiens
Q96DV4	MRPL38	-	4	-	-	44.6	RecName: Full=39S ribosomal protein L38, mitochondrial; Short=L38mt; Short=MRP-L38; AltName: Full=Mitochondrial large ribosomal subunit protein mL38 {ECO:0000303|PubMed:25278503}; Flags: Precursor	Homo sapiens
Q96EL3	MRPL53	-	4	-	-	12.1	RecName: Full=39S ribosomal protein L53, mitochondrial; Short=L53mt; Short=MRP-L53; AltName: Full=Mitochondrial large ribosomal subunit protein mL53 {ECO:0000303|PubMed:25278503}; Flags: Precursor	Homo sapiens
Q96EY7	PTCD3	-	4	-	-	78.5	RecName: Full=Pentatricopeptide repeat domain-containing protein 3, mitochondrial; AltName: Full=28S ribosomal protein S39, mitochondrial; Short=MRP-S39; AltName: Full=Mitochondrial small ribosomal subunit protein mS39 {ECO:0000303|PubMed:25838379};	Homo sapiens
Q96FJ2	DYNLL2	-	4	-	-	10.3	Dynein light chain 2, cytoplasmic	Homo sapiens
Q96GG9	DCUN1D1	-	4	-	-	30.1	RecName: Full=DCN1-like protein 1; AltName: Full=DCUN1 domain-containing protein 1; AltName: Full=Defective in cullin neddylation protein 1-like protein 1; AltName: Full=Squamous cell carcinoma-related oncogene	Homo sapiens
Q96GS4	C17orf59	-	4	-	-	37.2	RecName: Full=Uncharacterized protein C17orf59	Homo sapiens
Q96HS1	PGAM5	-	4	-	-	32	RecName: Full=Serine/threonine-protein phosphatase PGAM5, mitochondrial; EC=3.1.3.16; AltName: Full=Bcl-XL-binding protein v68; AltName: Full=Phosphoglycerate mutase family member 5	Homo sapiens
Q96IU4	ABHD14B	-	4	-	-	22.3	RecName: Full=Alpha/beta hydrolase domain-containing protein 14B; Short=Abhydrolase domain-containing protein 14B; EC=3.-.-.-; AltName: Full=CCG1-interacting factor B	Homo sapiens
Q96J02	ITCH	-	4	-	-	102.8	RecName: Full=E3 ubiquitin-protein ligase Itchy homolog; Short=Itch; EC=2.3.2.26 {ECO:0000269|PubMed:14602072, ECO:0000269|PubMed:16387660, ECO:0000269|PubMed:17028573, ECO:0000269|PubMed:18628966, ECO:0000269|PubMed:18718448, ECO:0000269|PubMed:1871	Homo sapiens
Q96JJ7	TMX3	-	4	-	-	51.9	RecName: Full=Protein disulfide-isomerase TMX3; EC=5.3.4.1; AltName: Full=Thioredoxin domain-containing protein 10; AltName: Full=Thioredoxin-related transmembrane protein 3; Flags: Precursor	Homo sapiens
Q96M27	PRRC1	-	4	-	-	46.7	Protein PRRC1	Homo sapiens
Q96ME7	ZNF512	-	4	-	-	64.7	RecName: Full=Zinc finger protein 512	Homo sapiens
Q96N66	MBOAT7	-	4	-	-	52.8	RecName: Full=Lysophospholipid acyltransferase 7; Short=LPLAT 7; EC=2.3.1.-; AltName: Full=1-acylglycerophosphatidylinositol O-acyltransferase; EC=2.3.1.n4; AltName: Full=Bladder and breast carcinoma-overexpressed gene 1 protein; AltName: Full=Leukoc	Homo sapiens
Q96P48	ARAP1	-	4	-	-	162.2	RecName: Full=Arf-GAP with Rho-GAP domain, ANK repeat and PH domain-containing protein 1; AltName: Full=Centaurin-delta-2; Short=Cnt-d2	Homo sapiens
Q96RL7	VPS13A	-	4	-	-	360.3	RecName: Full=Vacuolar protein sorting-associated protein 13A; AltName: Full=Chorea-acanthocytosis protein; AltName: Full=Chorein	Homo sapiens
Q96SI9	STRBP	-	4	-	-	73.7	RecName: Full=Spermatid perinuclear RNA-binding protein	Homo sapiens
Q96TC7	RMDN3	-	4	-	-	52.1	RecName: Full=Regulator of microtubule dynamics protein 3; Short=RMD-3; Short=hRMD-3; AltName: Full=Cerebral protein 10; AltName: Full=Protein FAM82A2; AltName: Full=Protein FAM82C; AltName: Full=Protein tyrosine phosphatase-interacting protein 51; A	Homo sapiens
Q99447	PCYT2	-	4	-	-	43.8	RecName: Full=Ethanolamine-phosphate cytidylyltransferase; EC=2.7.7.14; AltName: Full=CTP:phosphoethanolamine cytidylyltransferase; AltName: Full=Phosphorylethanolamine transferase	Homo sapiens
Q99459	CDC5L	-	4	-	-	92.3	RecName: Full=Cell division cycle 5-like protein; Short=Cdc5-like protein; AltName: Full=Pombe cdc5-related protein	Homo sapiens
Q99538	LGMN	-	4	-	-	49.4	RecName: Full=Legumain; EC=3.4.22.34; AltName: Full=Asparaginyl endopeptidase; AltName: Full=Protease, cysteine 1; Flags: Precursor	Homo sapiens
Q99700	ATXN2	-	4	-	-	140.3	Ataxin-2	Homo sapiens
Q99816	TSG101	-	4	-	-	43.9	RecName: Full=Tumor susceptibility gene 101 protein; AltName: Full=ESCRT-I complex subunit TSG101	Homo sapiens
Q99848	EBNA1BP2	-	4	-	-	34.9	RecName: Full=Probable rRNA-processing protein EBP2; AltName: Full=EBNA1-binding protein 2; AltName: Full=Nucleolar protein p40	Homo sapiens
Q9BPX5	ARPC5L	-	4	-	-	16.9	Actin-related protein 2/3 complex subunit 5-like protein	Homo sapiens
Q9BRJ2	MRPL45	-	4	-	-	35.4	RecName: Full=39S ribosomal protein L45, mitochondrial; Short=L45mt; Short=MRP-L45; AltName: Full=Mitochondrial large ribosomal subunit protein mL45 {ECO:0000303|PubMed:25278503}; Flags: Precursor	Homo sapiens
Q9BRK3	MXRA8	-	4	-	-	49.1	RecName: Full=Matrix-remodeling-associated protein 8; AltName: Full=Limitrin; Flags: Precursor	Homo sapiens
Q9BRP8	WIBG	-	4	-	-	22.7	RecName: Full=Partner of Y14 and mago; AltName: Full=Protein wibg homolog	Homo sapiens
Q9BRQ8	AIFM2	-	4	-	-	40.5	RecName: Full=Apoptosis-inducing factor 2; EC=1.-.-.-; AltName: Full=Apoptosis-inducing factor homologous mitochondrion-associated inducer of death; AltName: Full=Apoptosis-inducing factor-like mitochondrion-associated inducer of death; AltName: Full	Homo sapiens
Q9BRX2	PELO	-	4	-	-	43.4	RecName: Full=Protein pelota homolog; EC=3.1.-.-	Homo sapiens
Q9BSH4	TACO1	-	4	-	-	32.5	RecName: Full=Translational activator of cytochrome c oxidase 1; AltName: Full=Coiled-coil domain-containing protein 44; AltName: Full=Translational activator of mitochondrially-encoded cytochrome c oxidase I	Homo sapiens
Q9BTT0	ANP32E	-	4	-	-	30.7	RecName: Full=Acidic leucine-rich nuclear phosphoprotein 32 family member E; AltName: Full=LANP-like protein; Short=LANP-L	Homo sapiens
Q9BUQ8	DDX23	-	4	-	-	95.6	RecName: Full=Probable ATP-dependent RNA helicase DDX23; EC=3.6.4.13; AltName: Full=100 kDa U5 snRNP-specific protein; AltName: Full=DEAD box protein 23; AltName: Full=PRP28 homolog; AltName: Full=U5-100kD	Homo sapiens
Q9BUR5	APOO	-	4	-	-	22.3	RecName: Full=Apolipoprotein O; AltName: Full=Protein FAM121B; Flags: Precursor	Homo sapiens
Q9BVP2	GNL3	-	4	-	-	62	RecName: Full=Guanine nucleotide-binding protein-like 3; AltName: Full=E2-induced gene 3 protein; AltName: Full=Novel nucleolar protein 47; Short=NNP47; AltName: Full=Nucleolar GTP-binding protein 3; AltName: Full=Nucleostemin	Homo sapiens
Q9BW27	NUP85	-	4	-	-	75	RecName: Full=Nuclear pore complex protein Nup85; AltName: Full=85 kDa nucleoporin; AltName: Full=FROUNT; AltName: Full=Nucleoporin Nup75; AltName: Full=Nucleoporin Nup85; AltName: Full=Pericentrin-1	Homo sapiens
Q9BY32	ITPA	-	4	-	-	21.4	RecName: Full=Inosine triphosphate pyrophosphatase; Short=ITPase; Short=Inosine triphosphatase; EC=3.6.1.19; AltName: Full=Non-canonical purine NTP pyrophosphatase; AltName: Full=Non-standard purine NTP pyrophosphatase; AltName: Full=Nucleoside-triph	Homo sapiens
Q9BYJ9	YTHDF1	-	4	-	-	60.9	RecName: Full=YTH domain-containing family protein 1 {ECO:0000305}; AltName: Full=Dermatomyositis associated with cancer putative autoantigen 1 {ECO:0000303|Ref.4}; Short=DACA-1 {ECO:0000303|Ref.4}	Homo sapiens
Q9GZM5	YIPF3	-	4	-	-	38.2	RecName: Full=Protein YIPF3; AltName: Full=Killer lineage protein 1; AltName: Full=Natural killer cell-specific antigen KLIP1; AltName: Full=YIP1 family member 3; Contains: RecName: Full=Protein YIPF3, 36 kDa form III	Homo sapiens
Q9GZT3	SLIRP	-	4	-	-	12.3	SRA stem-loop-interacting RNA-binding protein, mitochondrial	Homo sapiens
Q9GZU1	MCOLN1	-	4	-	-	65	RecName: Full=Mucolipin-1; AltName: Full=MG-2; AltName: Full=Mucolipidin	Homo sapiens
Q9H078	CLPB	-	4	-	-	78.7	RecName: Full=Caseinolytic peptidase B protein homolog; AltName: Full=Suppressor of potassium transport defect 3	Homo sapiens
Q9H0A8	COMMD4	-	4	-	-	21.8	RecName: Full=COMM domain-containing protein 4	Homo sapiens
Q9H0E2	TOLLIP	-	4	-	-	30.3	Toll-interacting protein	Homo sapiens
Q9H0Q0	FAM49A	-	4	-	-	37.3	Protein FAM49A	Homo sapiens
Q9H3H3	C11orf68	-	4	-	-	27.4	RecName: Full=UPF0696 protein C11orf68; AltName: Full=Basophilic leukemia-expressed protein Bles03; AltName: Full=Protein p5326	Homo sapiens
Q9H3N1	TMX1	-	4	-	-	31.8	Thioredoxin-related transmembrane protein 1	Homo sapiens
Q9H3S7	PTPN23	-	4	-	-	179	RecName: Full=Tyrosine-protein phosphatase non-receptor type 23; EC=3.1.3.48; AltName: Full=His domain-containing protein tyrosine phosphatase; Short=HD-PTP; AltName: Full=Protein tyrosine phosphatase TD14; Short=PTP-TD14	Homo sapiens
Q9H3Z4	DNAJC5	-	4	-	-	22.1	RecName: Full=DnaJ homolog subfamily C member 5; AltName: Full=Cysteine string protein; Short=CSP	Homo sapiens
Q9H488	POFUT1	-	4	-	-	44	GDP-fucose protein O-fucosyltransferase 1	Homo sapiens
Q9H553	ALG2	-	4	-	-	47.1	RecName: Full=Alpha-1,3/1,6-mannosyltransferase ALG2; EC=2.4.1.132; EC=2.4.1.257; AltName: Full=Asparagine-linked glycosylation protein 2 homolog; AltName: Full=GDP-Man:Man(1)GlcNAc(2)-PP-Dol alpha-1,3-mannosyltransferase; AltName: Full=GDP-Man:Man(1	Homo sapiens
Q9H6R4	NOL6	-	4	-	-	127.6	RecName: Full=Nucleolar protein 6; AltName: Full=Nucleolar RNA-associated protein; Short=Nrap	Homo sapiens
Q9H7B2	RPF2	-	4	-	-	35.6	RecName: Full=Ribosome production factor 2 homolog; AltName: Full=Brix domain-containing protein 1; AltName: Full=Ribosome biogenesis protein RPF2 homolog	Homo sapiens
Q9H936	SLC25A22	-	4	-	-	34.5	RecName: Full=Mitochondrial glutamate carrier 1; Short=GC-1; AltName: Full=Glutamate/H(+) symporter 1; AltName: Full=Solute carrier family 25 member 22	Homo sapiens
Q9H9J2	MRPL44	-	4	-	-	37.5	RecName: Full=39S ribosomal protein L44, mitochondrial; Short=L44mt; Short=MRP-L44; EC=3.1.26.-; AltName: Full=Mitochondrial large ribosomal subunit protein mL44 {ECO:0000303|PubMed:25278503}; Flags: Precursor	Homo sapiens
Q9HAT2	SIAE	-	4	-	-	58.3	RecName: Full=Sialate O-acetylesterase; EC=3.1.1.53; AltName: Full=H-Lse; AltName: Full=Sialic acid-specific 9-O-acetylesterase; Flags: Precursor	Homo sapiens
Q9HBL0	TNS1	-	4	-	-	185.7	RecName: Full=Tensin-1	Homo sapiens
Q9HC07	TMEM165	-	4	-	-	34.9	Transmembrane protein 165	Homo sapiens
Q9HCD5	NCOA5	-	4	-	-	65.5	RecName: Full=Nuclear receptor coactivator 5; Short=NCoA-5; AltName: Full=Coactivator independent of AF-2; Short=CIA	Homo sapiens
Q9HCE0	EPG5	-	4	-	-	292.5	RecName: Full=Ectopic P granules protein 5 homolog	Homo sapiens
Q9HCL0	PCDH18	-	4	-	-	126.1	RecName: Full=Protocadherin-18; Flags: Precursor	Homo sapiens
Q9NPJ3	ACOT13	-	4	-	-	15	RecName: Full=Acyl-coenzyme A thioesterase 13; Short=Acyl-CoA thioesterase 13; EC=3.1.2.-; AltName: Full=Thioesterase superfamily member 2	Homo sapiens
Q9NR56	MBNL1	-	4	-	-	41.8	RecName: Full=Muscleblind-like protein 1; AltName: Full=Triplet-expansion RNA-binding protein	Homo sapiens
Q9NRV9	HEBP1	-	4	-	-	21.1	RecName: Full=Heme-binding protein 1; AltName: Full=p22HBP	Homo sapiens
Q9NRX4	PHPT1	-	4	-	-	13.8	RecName: Full=14 kDa phosphohistidine phosphatase; EC=3.1.3.-; AltName: Full=Phosphohistidine phosphatase 1; AltName: Full=Protein janus-A homolog	Homo sapiens
Q9NRY5	FAM114A2	-	4	-	-	55.5	RecName: Full=Protein FAM114A2	Homo sapiens
Q9NSK0	KLC4	-	4	-	-	68.6	RecName: Full=Kinesin light chain 4; Short=KLC 4; AltName: Full=Kinesin-like protein 8	Homo sapiens
Q9NUQ6	SPATS2L	-	4	-	-	61.7	RecName: Full=SPATS2-like protein; AltName: Full=DNA polymerase-transactivated protein 6; AltName: Full=Stress granule and nucleolar protein; Short=SGNP	Homo sapiens
Q9NUQ7	UFSP2	-	4	-	-	53.3	RecName: Full=Ufm1-specific protease 2; Short=UfSP2; EC=3.4.22.-	Homo sapiens
Q9NUQ8	ABCF3	-	4	-	-	79.7	RecName: Full=ATP-binding cassette sub-family F member 3	Homo sapiens
Q9NVG8	TBC1D13	-	4	-	-	46.6	RecName: Full=TBC1 domain family member 13	Homo sapiens
Q9NWV4	C1orf123	-	4	-	-	18	RecName: Full=UPF0587 protein C1orf123	Homo sapiens
Q9NX24	NHP2	-	4	-	-	17.2	RecName: Full=H/ACA ribonucleoprotein complex subunit 2; AltName: Full=Nucleolar protein family A member 2; AltName: Full=snoRNP protein NHP2	Homo sapiens
Q9NXG2	THUMPD1	-	4	-	-	39.3	RecName: Full=THUMP domain-containing protein 1	Homo sapiens
Q9NXV6	CDKN2AIP	-	4	-	-	61.1	RecName: Full=CDKN2A-interacting protein; AltName: Full=Collaborator of ARF	Homo sapiens
Q9NZL9	MAT2B	-	4	-	-	37.6	Methionine adenosyltransferase 2 subunit beta	Homo sapiens
Q9UBV2	SEL1L	-	4	-	-	88.8	RecName: Full=Protein sel-1 homolog 1; AltName: Full=Suppressor of lin-12-like protein 1; Short=Sel-1L; Flags: Precursor	Homo sapiens
Q9UBW8	COPS7A	-	4	-	-	30.3	RecName: Full=COP9 signalosome complex subunit 7a; Short=SGN7a; Short=Signalosome subunit 7a; AltName: Full=Dermal papilla-derived protein 10; AltName: Full=JAB1-containing signalosome subunit 7a	Homo sapiens
Q9UDT6	CLIP2	-	4	-	-	115.8	RecName: Full=CAP-Gly domain-containing linker protein 2; AltName: Full=Cytoplasmic linker protein 115; Short=CLIP-115; AltName: Full=Cytoplasmic linker protein 2; AltName: Full=Williams-Beuren syndrome chromosomal region 3 protein; AltName: Full=Wil	Homo sapiens
Q9UEW8	STK39	-	4	-	-	59.5	RecName: Full=STE20/SPS1-related proline-alanine-rich protein kinase; Short=Ste-20-related kinase; EC=2.7.11.1; AltName: Full=DCHT; AltName: Full=Serine/threonine-protein kinase 39	Homo sapiens
Q9UGV2	NDRG3	-	4	-	-	41.4	RecName: Full=Protein NDRG3; AltName: Full=N-myc downstream-regulated gene 3 protein	Homo sapiens
Q9UHV9	PFDN2	-	4	-	-	16.6	RecName: Full=Prefoldin subunit 2	Homo sapiens
Q9UI10	EIF2B4	-	4	-	-	57.6	RecName: Full=Translation initiation factor eIF-2B subunit delta; AltName: Full=eIF-2B GDP-GTP exchange factor subunit delta	Homo sapiens
Q9UKG9	CROT	-	4	-	-	70.2	RecName: Full=Peroxisomal carnitine O-octanoyltransferase; Short=COT; EC=2.3.1.137	Homo sapiens
Q9UKV8	AGO2	-	4	-	-	97.2	RecName: Full=Protein argonaute-2; Short=Argonaute2; Short=hAgo2; EC=3.1.26.n2; AltName: Full=Eukaryotic translation initiation factor 2C 2; Short=eIF-2C 2; Short=eIF2C 2; AltName: Full=PAZ Piwi domain protein; Short=PPD; AltName: Full=Protein slicer	Homo sapiens
Q9ULC4	MCTS1	-	4	-	-	20.6	Malignant T-cell-amplified sequence 1	Homo sapiens
Q9ULH0	KIDINS220	-	4	-	-	196.5	RecName: Full=Kinase D-interacting substrate of 220 kDa; AltName: Full=Ankyrin repeat-rich membrane-spanning protein	Homo sapiens
Q9UNE7	STUB1	-	4	-	-	34.9	RecName: Full=E3 ubiquitin-protein ligase CHIP; EC=6.3.2.-; AltName: Full=Antigen NY-CO-7; AltName: Full=CLL-associated antigen KW-8; AltName: Full=Carboxy terminus of Hsp70-interacting protein; AltName: Full=STIP1 homology and U box-containing prote	Homo sapiens
Q9UPY8	MAPRE3	-	4	-	-	32	RecName: Full=Microtubule-associated protein RP/EB family member 3; AltName: Full=EB1 protein family member 3; Short=EBF3; AltName: Full=End-binding protein 3; Short=EB3; AltName: Full=RP3	Homo sapiens
Q9UQ16	DNM3	-	4	-	-	97.7	Dynamin-3	Homo sapiens
Q9UQB8	BAIAP2	-	4	-	-	60.9	RecName: Full=Brain-specific angiogenesis inhibitor 1-associated protein 2; Short=BAI-associated protein 2; Short=BAI1-associated protein 2; Short=Protein BAP2; AltName: Full=Fas ligand-associated factor 3; Short=FLAF3; AltName: Full=Insulin receptor	Homo sapiens
Q9Y217	MTMR6	-	4	-	-	72	RecName: Full=Myotubularin-related protein 6; EC=3.1.3.-	Homo sapiens
Q9Y2C4	EXOG	-	4	-	-	41.1	RecName: Full=Nuclease EXOG, mitochondrial; EC=3.1.30.-; AltName: Full=Endonuclease G-like 1; Short=Endo G-like 1; Flags: Precursor	Homo sapiens
Q9Y2G5	POFUT2	-	4	-	-	50	GDP-fucose protein O-fucosyltransferase 2	Homo sapiens
Q9Y2Q9	MRPS28	-	4	-	-	20.8	RecName: Full=28S ribosomal protein S28, mitochondrial; Short=MRP-S28; Short=S28mt; AltName: Full=28S ribosomal protein S35, mitochondrial; Short=MRP-S35; Short=S35mt; AltName: Full=Mitochondrial small ribosomal subunit protein bS1m {ECO:0000303|PubM	Homo sapiens
Q9Y2V2	CARHSP1	-	4	-	-	15.9	Calcium-regulated heat-stable protein 1	Homo sapiens
Q9Y3A3	MOB4	-	4	-	-	26	MOB-like protein phocein	Homo sapiens
Q9Y3B7	MRPL11	-	4	-	-	20.7	RecName: Full=39S ribosomal protein L11, mitochondrial; Short=L11mt; Short=MRP-L11; AltName: Full=Mitochondrial large ribosomal subunit protein uL11m {ECO:0000303|PubMed:25278503}; Flags: Precursor	Homo sapiens
Q9Y3C6	PPIL1	-	4	-	-	18.2	Peptidyl-prolyl cis-trans isomerase-like 1	Homo sapiens
Q9Y3D6	FIS1	-	4	-	-	16.9	RecName: Full=Mitochondrial fission 1 protein; AltName: Full=FIS1 homolog; Short=hFis1; AltName: Full=Tetratricopeptide repeat protein 11; Short=TPR repeat protein 11	Homo sapiens
Q9Y3T9	NOC2L	-	4	-	-	84.9	RecName: Full=Nucleolar complex protein 2 homolog; Short=Protein NOC2 homolog; AltName: Full=NOC2-like protein; AltName: Full=Novel INHAT repressor	Homo sapiens
Q9Y4K0	LOXL2	-	4	-	-	86.7	Lysyl oxidase homolog 2	Homo sapiens
Q9Y5A9	YTHDF2	-	4	-	-	62.3	RecName: Full=YTH domain-containing family protein 2 {ECO:0000305}; AltName: Full=CLL-associated antigen KW-14 {ECO:0000303|Ref.3}; AltName: Full=High-glucose-regulated protein 8 {ECO:0000303|Ref.2}; AltName: Full=Renal carcinoma antigen NY-REN-2 {EC	Homo sapiens
Q9Y5K5	UCHL5	-	4	-	-	37.6	RecName: Full=Ubiquitin carboxyl-terminal hydrolase isozyme L5; Short=UCH-L5; EC=3.4.19.12; AltName: Full=Ubiquitin C-terminal hydrolase UCH37; AltName: Full=Ubiquitin thioesterase L5	Homo sapiens
Q9Y673	ALG5	-	4	-	-	36.9	RecName: Full=Dolichyl-phosphate beta-glucosyltransferase; Short=DolP-glucosyltransferase; EC=2.4.1.117; AltName: Full=Asparagine-linked glycosylation protein 5 homolog	Homo sapiens
Q9Y680	FKBP7	-	4	-	-	25.8	RecName: Full=Peptidyl-prolyl cis-trans isomerase FKBP7; Short=PPIase FKBP7; EC=5.2.1.8; AltName: Full=23 kDa FK506-binding protein; Short=23 kDa FKBP; Short=FKBP-23; AltName: Full=FK506-binding protein 7; Short=FKBP-7; AltName: Full=Rotamase; Flags:	Homo sapiens
Q9Y6C2	EMILIN1	-	4	-	-	106.7	EMILIN-1	Homo sapiens
Q9Y6M9	NDUFB9	-	4	-	-	21.8	NADH dehydrogenase [ubiquinone] 1 beta subcomplex subunit 9	Homo sapiens
A0A1B0GUS4	UBE2L5	-	3	-	-	17.9	Ubiquitin-conjugating enzyme E2 L5	Homo sapiens
A8MWD9	SNRPGP15	-	3	-	-	8.5	RecName: Full=Putative small nuclear ribonucleoprotein G-like protein 15	Homo sapiens
ENSEMBL:ENSBTAP00000025008	-	3	-	-	-	59.3	(Bos taurus) hypothetical protein	Mytilus galloprovincialis
O00194	RAB27B	-	3	-	-	24.6	RecName: Full=Ras-related protein Rab-27B; AltName: Full=C25KG	Homo sapiens
O00330	PDHX	-	3	-	-	54.1	RecName: Full=Pyruvate dehydrogenase protein X component, mitochondrial; AltName: Full=Dihydrolipoamide dehydrogenase-binding protein of pyruvate dehydrogenase complex; AltName: Full=E3-binding protein; Short=E3BP; AltName: Full=Lipoyl-containing pyr	Homo sapiens
O00483	NDUFA4	3	-	-	-	9.4	Cytochrome c oxidase subunit NDUFA4	Homo sapiens
O14495	PLPP3	-	3	-	-	35.1	RecName: Full=Phospholipid phosphatase 3 {ECO:0000312|HGNC:HGNC:9229}; EC=3.1.3.4; AltName: Full=Lipid phosphate phosphohydrolase 3; AltName: Full=PAP2-beta; AltName: Full=Phosphatidate phosphohydrolase type 2b; AltName: Full=Phosphatidic acid phosph	Homo sapiens
O14530	TXNDC9	-	3	-	-	26.5	RecName: Full=Thioredoxin domain-containing protein 9; AltName: Full=ATP-binding protein associated with cell differentiation; AltName: Full=Protein 1-4	Homo sapiens
O14561	NDUFAB1	-	3	-	-	17.4	Acyl carrier protein, mitochondrial	Homo sapiens
O14618	CCS	-	3	-	-	29	RecName: Full=Copper chaperone for superoxide dismutase; AltName: Full=Superoxide dismutase copper chaperone	Homo sapiens
O14879	IFIT3	-	3	-	-	56	RecName: Full=Interferon-induced protein with tetratricopeptide repeats 3; Short=IFIT-3; AltName: Full=CIG49; AltName: Full=ISG-60; AltName: Full=Interferon-induced 60 kDa protein; Short=IFI-60K; AltName: Full=Interferon-induced protein with tetratri	Homo sapiens
O14907	TAX1BP3	-	3	-	-	13.7	RecName: Full=Tax1-binding protein 3; AltName: Full=Glutaminase-interacting protein 3; AltName: Full=Tax interaction protein 1; Short=TIP-1; AltName: Full=Tax-interacting protein 1	Homo sapiens
O14933	UBE2L6	-	3	-	-	17.8	RecName: Full=Ubiquitin/ISG15-conjugating enzyme E2 L6; EC=6.3.2.19; AltName: Full=Retinoic acid-induced gene B protein; Short=RIG-B; AltName: Full=UbcH8; AltName: Full=Ubiquitin carrier protein L6; AltName: Full=Ubiquitin-protein ligase L6	Homo sapiens
O14967	CLGN	-	3	-	-	70	RecName: Full=Calmegin; Flags: Precursor	Homo sapiens
O15013	ARHGEF10	-	3	-	-	151.6	RecName: Full=Rho guanine nucleotide exchange factor 10	Homo sapiens
O15116	LSM1	-	3	-	-	15.2	RecName: Full=U6 snRNA-associated Sm-like protein LSm1; AltName: Full=Cancer-associated Sm-like; AltName: Full=Small nuclear ribonuclear CaSm	Homo sapiens
O15126	SCAMP1	-	3	-	-	37.9	RecName: Full=Secretory carrier-associated membrane protein 1; Short=Secretory carrier membrane protein 1	Homo sapiens
O15438	ABCC3	-	3	-	-	169.3	RecName: Full=Canalicular multispecific organic anion transporter 2; AltName: Full=ATP-binding cassette sub-family C member 3; AltName: Full=Multi-specific organic anion transporter D; Short=MOAT-D; AltName: Full=Multidrug resistance-associated prote	Homo sapiens
O15484	CAPN5	-	3	-	-	73.2	RecName: Full=Calpain-5; EC=3.4.22.-; AltName: Full=Calpain htra-3; AltName: Full=New calpain 3; Short=nCL-3	Homo sapiens
O43148	RNMT	-	3	-	-	54.8	RecName: Full=mRNA cap guanine-N7 methyltransferase; EC=2.1.1.56; AltName: Full=RG7MT1; AltName: Full=mRNA (guanine-N(7)-)-methyltransferase; AltName: Full=mRNA cap methyltransferase; Short=hCMT1; Short=hMet; Short=hcm1p	Homo sapiens
O43149	ZZEF1	-	3	-	-	331.1	RecName: Full=Zinc finger ZZ-type and EF-hand domain-containing protein 1	Homo sapiens
O43172	PRPF4	-	3	-	-	58.4	RecName: Full=U4/U6 small nuclear ribonucleoprotein Prp4; AltName: Full=PRP4 homolog; Short=hPrp4; AltName: Full=U4/U6 snRNP 60 kDa protein; AltName: Full=WD splicing factor Prp4	Homo sapiens
O43447	PPIH	-	3	-	-	19.2	Peptidyl-prolyl cis-trans isomerase H	Homo sapiens
O43464	HTRA2	-	3	-	-	48.8	RecName: Full=Serine protease HTRA2, mitochondrial; EC=3.4.21.108; AltName: Full=High temperature requirement protein A2; Short=HtrA2; AltName: Full=Omi stress-regulated endoprotease; AltName: Full=Serine protease 25; AltName: Full=Serine proteinase	Homo sapiens
O43493	TGOLN2	-	3	-	-	51	RecName: Full=Trans-Golgi network integral membrane protein 2; AltName: Full=TGN38 homolog; AltName: Full=TGN46; AltName: Full=TGN48; AltName: Full=Trans-Golgi network protein TGN51; Flags: Precursor	Homo sapiens
O43598	DNPH1	-	3	-	-	19.1	RecName: Full=2'-deoxynucleoside 5'-phosphate N-hydrolase 1; EC=3.2.2.-; AltName: Full=c-Myc-responsive protein RCL	Homo sapiens
O43674	NDUFB5	-	3	-	-	21.8	RecName: Full=NADH dehydrogenase [ubiquinone] 1 beta subcomplex subunit 5, mitochondrial; AltName: Full=Complex I-SGDH; Short=CI-SGDH; AltName: Full=NADH-ubiquinone oxidoreductase SGDH subunit; Flags: Precursor	Homo sapiens
O43678	NDUFA2	-	3	-	-	10.9	NADH dehydrogenase [ubiquinone] 1 alpha subcomplex subunit 2	Homo sapiens
O43815	STRN	-	3	-	-	86.1	RecName: Full=Striatin	Homo sapiens
O43818	RRP9	-	3	-	-	51.8	RecName: Full=U3 small nucleolar RNA-interacting protein 2; AltName: Full=RRP9 homolog; AltName: Full=U3 small nucleolar ribonucleoprotein-associated 55 kDa protein; Short=U3 snoRNP-associated 55 kDa protein; Short=U3-55K	Homo sapiens
O60256	PRPSAP2	-	3	-	-	40.9	RecName: Full=Phosphoribosyl pyrophosphate synthase-associated protein 2; Short=PRPP synthase-associated protein 2; AltName: Full=41 kDa phosphoribosypyrophosphate synthetase-associated protein; Short=PAP41	Homo sapiens
O60502	MGEA5	-	3	-	-	102.9	RecName: Full=Bifunctional protein NCOAT; AltName: Full=Meningioma-expressed antigen 5; AltName: Full=Nuclear cytoplasmic O-GlcNAcase and acetyltransferase; Includes: RecName: Full=Protein O-GlcNAcase; EC=3.2.1.169; AltName: Full=Glycoside hydrolase	Homo sapiens
O60869	EDF1	-	3	-	-	16.4	Endothelial differentiation-related factor 1	Homo sapiens
O60885	BRD4	-	3	-	-	152.2	RecName: Full=Bromodomain-containing protein 4; AltName: Full=Protein HUNK1	Homo sapiens
O75027	ABCB7	-	3	-	-	82.6	RecName: Full=ATP-binding cassette sub-family B member 7, mitochondrial; AltName: Full=ATP-binding cassette transporter 7; Short=ABC transporter 7 protein; Flags: Precursor	Homo sapiens
O75122	CLASP2	-	3	-	-	141.1	RecName: Full=CLIP-associating protein 2; AltName: Full=Cytoplasmic linker-associated protein 2; AltName: Full=Protein Orbit homolog 2; Short=hOrbit2	Homo sapiens
O75208	COQ9	-	3	-	-	35.5	RecName: Full=Ubiquinone biosynthesis protein COQ9, mitochondrial; Flags: Precursor	Homo sapiens
O75223	GGCT	-	3	-	-	21	Gamma-glutamylcyclotransferase	Homo sapiens
O75251	NDUFS7	-	3	-	-	23.6	RecName: Full=NADH dehydrogenase [ubiquinone] iron-sulfur protein 7, mitochondrial; EC=1.6.5.3; EC=1.6.99.3; AltName: Full=Complex I-20kD; Short=CI-20kD; AltName: Full=NADH-ubiquinone oxidoreductase 20 kDa subunit; AltName: Full=PSST subunit; Flags:	Homo sapiens
O75323	NIPSNAP2	-	3	-	-	33.7	RecName: Full=Protein NipSnap homolog 2; Short=NipSnap2; AltName: Full=Glioblastoma-amplified sequence	Homo sapiens
O75503	CLN5	-	3	-	-	41.5	RecName: Full=Ceroid-lipofuscinosis neuronal protein 5; Short=Protein CLN5; Flags: Precursor	Homo sapiens
O75506	HSBP1	-	3	-	-	8.5	Heat shock factor-binding protein 1	Homo sapiens
O75569	PRKRA	-	3	-	-	34.4	RecName: Full=Interferon-inducible double-stranded RNA-dependent protein kinase activator A; AltName: Full=PKR-associated protein X; AltName: Full=PKR-associating protein X; AltName: Full=Protein activator of the interferon-induced protein kinase; Al	Homo sapiens
O75695	RP2	-	3	-	-	39.6	RecName: Full=Protein XRP2	Homo sapiens
O75937	DNAJC8	-	3	-	-	29.8	RecName: Full=DnaJ homolog subfamily C member 8; AltName: Full=Splicing protein spf31	Homo sapiens
O94776	MTA2	-	3	-	-	75	RecName: Full=Metastasis-associated protein MTA2; AltName: Full=Metastasis-associated 1-like 1; Short=MTA1-L1 protein; AltName: Full=p53 target protein in deacetylase complex	Homo sapiens
O95140	MFN2	-	3	-	-	86.4	RecName: Full=Mitofusin-2; EC=3.6.5.-; AltName: Full=Transmembrane GTPase MFN2	Homo sapiens
O95163	ELP1	-	3	-	-	150.3	RecName: Full=Elongator complex protein 1; Short=ELP1; AltName: Full=IkappaB kinase complex-associated protein; Short=IKK complex-associated protein; AltName: Full=p150	Homo sapiens
O95168	NDUFB4	-	3	-	-	15.2	RecName: Full=NADH dehydrogenase [ubiquinone] 1 beta subcomplex subunit 4; AltName: Full=Complex I-B15; Short=CI-B15; AltName: Full=NADH-ubiquinone oxidoreductase B15 subunit	Homo sapiens
O95169	NDUFB8	-	3	-	-	21.8	RecName: Full=NADH dehydrogenase [ubiquinone] 1 beta subcomplex subunit 8, mitochondrial; AltName: Full=Complex I-ASHI; Short=CI-ASHI; AltName: Full=NADH-ubiquinone oxidoreductase ASHI subunit; Flags: Precursor	Homo sapiens
O95182	NDUFA7	-	3	-	-	12.6	RecName: Full=NADH dehydrogenase [ubiquinone] 1 alpha subcomplex subunit 7; AltName: Full=Complex I-B14.5a; Short=CI-B14.5a; AltName: Full=NADH-ubiquinone oxidoreductase subunit B14.5a	Homo sapiens
O95197	RTN3	-	3	-	-	112.6	Reticulon-3	Homo sapiens
O95219	SNX4	-	3	-	-	51.9	RecName: Full=Sorting nexin-4	Homo sapiens
O95297	MPZL1	-	3	-	-	29.1	RecName: Full=Myelin protein zero-like protein 1; AltName: Full=Protein zero-related; Flags: Precursor	Homo sapiens
O95352	ATG7	-	3	-	-	78	RecName: Full=Ubiquitin-like modifier-activating enzyme ATG7; AltName: Full=ATG12-activating enzyme E1 ATG7; AltName: Full=Autophagy-related protein 7; Short=APG7-like; Short=hAGP7; AltName: Full=Ubiquitin-activating enzyme E1-like protein	Homo sapiens
O95825	CRYZL1	-	3	-	-	38.7	RecName: Full=Quinone oxidoreductase-like protein 1; EC=1.-.-.-; AltName: Full=Protein 4P11; AltName: Full=Quinone oxidoreductase homolog 1; Short=QOH-1; AltName: Full=Zeta-crystallin homolog	Homo sapiens
O95833	CLIC3	-	3	-	-	26.6	RecName: Full=Chloride intracellular channel protein 3	Homo sapiens
O95881	TXNDC12	-	3	-	-	19.2	RecName: Full=Thioredoxin domain-containing protein 12; EC=1.8.4.2; AltName: Full=Endoplasmic reticulum resident protein 18; Short=ER protein 18; Short=ERp18; AltName: Full=Endoplasmic reticulum resident protein 19; Short=ER protein 19; Short=ERp19;	Homo sapiens
O96019	ACTL6A	-	3	-	-	47.5	RecName: Full=Actin-like protein 6A; AltName: Full=53 kDa BRG1-associated factor A; AltName: Full=Actin-related protein Baf53a; AltName: Full=ArpNbeta; AltName: Full=BRG1-associated factor 53A; Short=BAF53A; AltName: Full=INO80 complex subunit K	Homo sapiens
P00167	CYB5A	-	3	-	-	15.3	Cytochrome b5	Homo sapiens
P00395	MT-CO1	-	3	-	-	57	RecName: Full=Cytochrome c oxidase subunit 1; EC=1.9.3.1; AltName: Full=Cytochrome c oxidase polypeptide I	Homo sapiens
P01033	TIMP1	-	3	-	-	23.2	RecName: Full=Metalloproteinase inhibitor 1; AltName: Full=Erythroid-potentiating activity; Short=EPA; AltName: Full=Fibroblast collagenase inhibitor; Short=Collagenase inhibitor; AltName: Full=Tissue inhibitor of metalloproteinases 1; Short=TIMP-1;	Homo sapiens
P02676	FGB	-	3	-	-	56.4	SWISS-PROT:P02676 (Bos taurus) similar to Fibrinogen beta chain precursor	Bos taurus
P04150	NR3C1	-	3	-	-	85.7	RecName: Full=Glucocorticoid receptor; Short=GR; AltName: Full=Nuclear receptor subfamily 3 group C member 1	Homo sapiens
P04424	ASL	-	3	-	-	51.7	RecName: Full=Argininosuccinate lyase; Short=ASAL; EC=4.3.2.1; AltName: Full=Arginosuccinase	Homo sapiens
P05026	ATP1B1	-	3	-	-	35.1	RecName: Full=Sodium/potassium-transporting ATPase subunit beta-1; AltName: Full=Sodium/potassium-dependent ATPase subunit beta-1	Homo sapiens
P05106	ITGB3	-	3	-	-	87.1	RecName: Full=Integrin beta-3; AltName: Full=Platelet membrane glycoprotein IIIa; Short=GPIIIa; AltName: CD_antigen=CD61; Flags: Precursor	Homo sapiens
P05386	RPLP1	-	3	-	-	11.5	60S acidic ribosomal protein P1	Homo sapiens
P05976	MYL1	-	3	-	-	21.1	Myosin light chain 1/3, skeletal muscle isoform	Homo sapiens
P06454	PTMA	-	3	-	-	12.2	Prothymosin alpha	Homo sapiens
P07305	H1-0	-	3	-	-	20.9	RecName: Full=Histone H1.0; AltName: Full=Histone H1'; AltName: Full=Histone H1(0)	Homo sapiens
P07738	BPGM	-	3	-	-	30	RecName: Full=Bisphosphoglycerate mutase; Short=BPGM; EC=5.4.2.4; AltName: Full=2,3-bisphosphoglycerate mutase, erythrocyte; AltName: Full=2,3-bisphosphoglycerate synthase; EC=3.1.3.13; EC=5.4.2.1; AltName: Full=2,3-diphosphoglycerate mutase; Short=D	Homo sapiens
P08651	NFIC	-	3	-	-	55.7	RecName: Full=Nuclear factor 1 C-type; Short=NF1-C; Short=Nuclear factor 1/C; AltName: Full=CCAAT-box-binding transcription factor; Short=CTF; AltName: Full=Nuclear factor I/C; Short=NF-I/C; Short=NFI-C; AltName: Full=TGGCA-binding protein	Homo sapiens
P0CG08	GPR89B	-	3	-	-	52.9	RecName: Full=Golgi pH regulator B; AltName: Full=Protein GPR89B	Homo sapiens
P10909	CLU	-	3	-	-	52.5	Clusterin	Homo sapiens
P11171	EPB41	-	3	-	-	97	RecName: Full=Protein 4.1; Short=P4.1; AltName: Full=4.1R; AltName: Full=Band 4.1; AltName: Full=EPB4.1	Homo sapiens
P11802	CDK4	-	3	-	-	33.7	Cyclin-dependent kinase 4	Homo sapiens
P12931	SRC	-	3	-	-	59.8	RecName: Full=Proto-oncogene tyrosine-protein kinase Src; EC=2.7.10.2 {ECO:0000269|PubMed:14632929, ECO:0000269|PubMed:19307596, ECO:0000269|PubMed:21036157, ECO:0000269|PubMed:7929427, ECO:0000269|PubMed:8759729, ECO:0000269|PubMed:9571170}; AltName	Homo sapiens
P13686	ACP5	-	3	-	-	36.6	RecName: Full=Tartrate-resistant acid phosphatase type 5; Short=TR-AP; EC=3.1.3.2; AltName: Full=Tartrate-resistant acid ATPase; Short=TrATPase; AltName: Full=Type 5 acid phosphatase; Flags: Precursor	Homo sapiens
P13716	ALAD	-	3	-	-	36.3	RecName: Full=Delta-aminolevulinic acid dehydratase; Short=ALADH; EC=4.2.1.24; AltName: Full=Porphobilinogen synthase	Homo sapiens
P14136	GFAP	3	-	-	-	49.9	Glial fibrillary acidic protein	Homo sapiens
P14735	IDE	-	3	-	-	118	Insulin-degrading enzyme	Homo sapiens
P15151	PVR	3	-	-	-	45.3	RecName: Full=Poliovirus receptor; AltName: Full=Nectin-like protein 5; Short=NECL-5; AltName: CD_antigen=CD155; Flags: Precursor	Homo sapiens
P15153	RAC2	-	3	-	-	21.4	Ras-related C3 botulinum toxin substrate 2	Homo sapiens
P15927	RPA2	-	3	-	-	29.2	RecName: Full=Replication protein A 32 kDa subunit; Short=RP-A p32; AltName: Full=Replication factor A protein 2; Short=RF-A protein 2; AltName: Full=Replication protein A 34 kDa subunit; Short=RP-A p34	Homo sapiens
P15954	COX7C	-	3	-	-	7.2	Cytochrome c oxidase subunit 7C, mitochondrial	Homo sapiens
P17342	NPR3	-	3	-	-	59.8	RecName: Full=Atrial natriuretic peptide receptor 3; AltName: Full=Atrial natriuretic peptide clearance receptor; AltName: Full=Atrial natriuretic peptide receptor type C; Short=ANP-C; Short=ANPR-C; Short=NPR-C; Flags: Precursor	Homo sapiens
P17568	NDUFB7	-	3	-	-	16.4	RecName: Full=NADH dehydrogenase [ubiquinone] 1 beta subcomplex subunit 7; AltName: Full=Cell adhesion protein SQM1; AltName: Full=Complex I-B18; Short=CI-B18; AltName: Full=NADH-ubiquinone oxidoreductase B18 subunit	Homo sapiens
P19387	POLR2C	-	3	-	-	31.4	RecName: Full=DNA-directed RNA polymerase II subunit RPB3 {ECO:0000305}; Short=RNA polymerase II subunit 3; Short=RNA polymerase II subunit B3; AltName: Full=DNA-directed RNA polymerase II 33 kDa polypeptide; Short=RPB33; AltName: Full=DNA-directed R	Homo sapiens
P19388	POLR2E	-	3	-	-	24.6	RecName: Full=DNA-directed RNA polymerases I, II, and III subunit RPABC1; Short=RNA polymerases I, II, and III subunit ABC1; AltName: Full=DNA-directed RNA polymerase II 23 kDa polypeptide; AltName: Full=DNA-directed RNA polymerase II subunit E; AltN	Homo sapiens
P20594	NPR2	-	3	-	-	117	RecName: Full=Atrial natriuretic peptide receptor 2; EC=4.6.1.2; AltName: Full=Atrial natriuretic peptide receptor type B; Short=ANP-B; Short=ANPR-B; Short=NPR-B; AltName: Full=Guanylate cyclase B; Short=GC-B; Flags: Precursor	Homo sapiens
P21926	CD9	-	3	-	-	25.4	CD9 antigen	Homo sapiens
P23434	GCSH	-	3	-	-	18.9	Glycine cleavage system H protein, mitochondrial	Homo sapiens
P26006	ITGA3	-	3	-	-	116.6	RecName: Full=Integrin alpha-3; AltName: Full=CD49 antigen-like family member C; AltName: Full=FRP-2; AltName: Full=Galactoprotein B3; Short=GAPB3; AltName: Full=VLA-3 subunit alpha; AltName: CD_antigen=CD49c; Contains: RecName: Full=Integrin alpha-3	Homo sapiens
P29218	IMPA1	-	3	-	-	30.2	RecName: Full=Inositol monophosphatase 1; Short=IMP 1; Short=IMPase 1; EC=3.1.3.25; AltName: Full=Inositol-1(or 4)-monophosphatase 1; AltName: Full=Lithium-sensitive myo-inositol monophosphatase A1	Homo sapiens
P29536	LMOD1	-	3	-	-	67	RecName: Full=Leiomodin-1; AltName: Full=64 kDa autoantigen 1D; AltName: Full=64 kDa autoantigen 1D3; AltName: Full=64 kDa autoantigen D1; AltName: Full=Leiomodin, muscle form; AltName: Full=Smooth muscle leiomodin; Short=SM-Lmod; AltName: Full=Thyro	Homo sapiens
P29558	RBMS1	-	3	-	-	44.5	RecName: Full=RNA-binding motif, single-stranded-interacting protein 1; AltName: Full=Single-stranded DNA-binding protein MSSP-1; AltName: Full=Suppressor of CDC2 with RNA-binding motif 2	Homo sapiens
P30049	ATP5F1D	-	3	-	-	17.5	ATP synthase subunit delta, mitochondrial	Homo sapiens
P30530	AXL	-	3	-	-	98.3	RecName: Full=Tyrosine-protein kinase receptor UFO; EC=2.7.10.1; AltName: Full=AXL oncogene; Flags: Precursor	Homo sapiens
P31749	AKT1	-	3	-	-	55.7	RecName: Full=RAC-alpha serine/threonine-protein kinase; EC=2.7.11.1; AltName: Full=Protein kinase B; Short=PKB; AltName: Full=Protein kinase B alpha; Short=PKB alpha; AltName: Full=Proto-oncogene c-Akt; AltName: Full=RAC-PK-alpha	Homo sapiens
[truncated: 957 more rows]
