# Supplementary material for: Fibroblasts generate topographical cues that steer cancer cell migration
Source: Sci Adv. 2023 Aug 16;9(33):eade2120. doi: 10.1126/sciadv.ade2120 (PMC10431708; doi:10.1126/sciadv.ade2120)
Supplement: Supplementary file 2 — Tables S1 and S2 [file sciadv.ade2120_tables_s1_and_s2.zip › ade2120_Table_S2.xlsx]

## Sheet: Sheet1
Name	Target gene	Sequence	Reference (when available)
Integrin β5-1	ITGB5	5'-GCUCGCAGGUCUCAACAUA-3'	-
Integrin β5-2	ITGB5	5'-GGUCUAAAGUGGAGUUGUC-3'	-
μ2-adaptin-1	AP2M2	5′-AAGUGGAUGCCUUUCGGGUCA-3′	-
μ2-adaptin-2	AP2M2	-	Sigma MISSION® esiRNA - EHU035901
Clatrhin heavy chain-1	CHC	5′-GCUGGGAAAACUCUUCAGATT-3′	-
Clatrhin heavy chain-2	CHC	5'-GGATAAATTAGATGCTTCAGA-3'	-
Integrin αv-1	ITGAv	5′-CCUCUGACAUUGAUUGUUA-3′	-
Integrin αv-2	ITGAV	5′-CCGAAACAAUGAAGCCUUA-3′	-
Talin1-1	TLN1	5′-ACAAGAUGGAUGAAUCAAUUUU-3′	-
Talin1-2	TLN1	-	Sigma MISSION® esiRNA - EHU087641
Control	non targeting	-	Dharmacon D-001810-01
Integrin β1	ITGB1	5' -GUGCAGAGCUUCAAUAAA-3'	-
CD81	CD81	5'-CACCTTCTATGTAGGCATC-3'	Tejera et al. (ref. 51)
CD46-1	CD46	5′‐CAGTCCCTGCAAATGGGACTT‐3′	Rezcallah et al. (ref. 52)
CD46-2	CD46	5'GGAGCCACCAACAUUUGAA-3'	Zhang et al. (ref. 53)
Thy1-1	THY1	5'-CAACUUCACCAGCAAAUAC-3'	Li et al. (ref. 54)
Thy1-2	THY1	5'-GGACUGCCGCCAUGAGAAU-3'	Li et al. (ref. 54)
N-CAD-1	CDH2	5'-GUGCAACAGUAUACGUUAA-3'	Labernadie et al. (ref. 55)
N-CAD-2	CDH2	5'-GGGUAAUCCUCCCAAAUCA-3'	Labernadie et al. (ref. 55)
STXBP3	STXBP3	-	Sigma MISSION® esiRNA - EHU033611
MFGE8-1	MFGE8	-	Sigma MISSION® esiRNA - EHU084591
MFGE8-2	MFGE8	5'-GGAACATTGCCAACTCACA-3'	Wang et al. (ref. 56)
COLLAGEN14	COL14A1	-	Sigma MISSION® esiRNA - EHU097091
NPTN	NPTN	-	Sigma MISSION® esiRNA - EHU099911
CD97	ADGRE5	-	Sigma MISSION® esiRNA - EHU061981
DAB2	DAB2	5'-GAGCAUGAACAUCCAGAUAATT-3'	Qiagen - SI02780386
Numb	NUMB	5'-GAUAGUCGUUGGUUCAUCATT-3'	Qiagen - SI04256994
Yap	YAP	-	Sigma - SASI_Hs01_00182402 (NM_006106)
