# Supplementary material for: Fibroblasts generate topographical cues that steer cancer cell migration
Source: Sci Adv. 2023 Aug 16;9(33):eade2120. doi: 10.1126/sciadv.ade2120 (PMC10431708; doi:10.1126/sciadv.ade2120)
Supplement: Supplementary file 3 — Movies S1 to S5 [file sciadv.ade2120_movies_s1_to_s5.zip]

Archive with 5 entries (5 files):
- ade2120_Movie_S1.avi
- ade2120_Movie_S2.avi
- ade2120_Movie_S3.mp4
- ade2120_Movie_S4.avi
- ade2120_Movie_S5.avi
